# Supplementary material for: The potential of evaluating shape drawing using machine learning for predicting high autistic traits
Source: PLoS One. 2025 Apr 9;20(4):e0320770. doi: 10.1371/journal.pone.0320770 (PMC11981181; doi:10.1371/journal.pone.0320770)
Supplement: S3 File — (CSV) [file pone.0320770.s004.csv]

number	M_(pen pressure)	M_(pen tilt)	M_(pen orientation)	M_(drawing speed)	M_(pen pressure change)	M_(pen tilt change)	M_(pen orientation change)	M_(drawing acceleration)	SD_(pen pressure)	SD_(pen tilt)	SD_(pen orientation)	SD_(drawing speed)	Corr_(demo eye horizontal)	Corr_(demo eye vertical)	Corr_(drawing eye horizontal)	Corr_(drawing eye vertical)	ASD_High
1	0.380731637	0.288985229	0.360814064	0.004285722	0.000874011	6.42E-05	-0.00018465	1.66E-07	0.112207765	0.039580798	0.025481163	0.02065096	0.205706688	-0.496720471	-0.217805341	-0.416287498	0
2	0.583752481	0.317680319	0.33099416	0.005597157	0.001196004	7.80E-05	-0.000194932	2.08E-21	0.096985214	0.031517634	0.015951922	0.004732719	0.202324161	0.64602027	-0.06033045	-0.561226953	0
3	0.53536311	0.341311156	0.367064358	0.003777063	-0.000360728	-0.000132562	3.62E-05	2.42E-06	0.047394927	0.031295775	0.04544144	0.003424945	0.872745902	0.125791699	0.696030415	-0.735168679	0
4	0.469397968	0.309746757	0.38811837	0.003069751	-2.52E-05	8.83E-05	-0.000201217	-5.78E-22	0.140930563	0.044092055	0.030280437	0.00308076	0.295429552	0.818740851	-0.616722881	-0.846232148	0
5	0.639807893	0.304131254	0.308642798	0.001550851	6.98E-05	0	-9.69E-05	7.36E-07	0.086285525	0.013287515	0.038954673	0.001457584	-0.17422368	0.170277411	-0.127901649	-0.315644729	0
6	0.638504314	0.379235331	0.084283905	0.003340486	-1.86E-06	-0.000190114	-0.000364385	6.22E-06	0.089871757	0.038474578	0.142691868	0.003651091	0.567058366	0.625553072	0.438454167	-0.341538035	1
7	0.511517002	0.279744715	0.409981173	0.004361692	-5.77E-05	1.05E-05	-0.000136012	7.92E-06	0.127327908	0.040857225	0.101243731	0.002577452	-0.182857681	-0.238752164	-0.793223556	-0.487075326	1
8	0.590370621	0.255657395	0.360155011	0.004075015	0.00079864	0.000101833	-0.00013012	5.85E-08	0.151407653	0.024545288	0.023399519	0.023231189	-0.492897231	-0.592956709	0.065213053	-0.427695407	0
9	0.461959937	0.310980003	0.25571943	0.005574804	0.000477223	-1.64E-05	-0.000237627	-1.10E-21	0.10875554	0.01226657	0.03979893	0.004966482	0.482337724	0.363640715	-0.448985824	-0.463763865	0
10	0.362853085	0.267501141	0.386979875	0.00321821	0.000185623	0	-4.00E-05	2.15E-06	0.100188421	0.015842613	0.028580167	0.002163895	-0.287270209	-0.352688908	-0.794596845	-0.527236155	0
11	0.708727885	0.351529483	0.272896982	0.006400557	0.001162051	0	0.000393612	4.97E-06	0.066102797	0.007993517	0.035541786	0.005889335	0.832903788	-0.605356359	0.085028563	-0.596729362	0
12	0.471839505	0.34623559	0.330669405	0.004998145	0.000481292	9.11E-05	-0.000159381	5.70E-06	0.115270699	0.02098527	0.034818633	0.004704712	0.084473575	0.4951636	-0.226062262	-0.693511748	0
13	0.386946236	0.279698376	0.407837069	0.003269215	0.000124057	2.58E-05	7.09E-05	3.00E-06	0.088647469	0.01226995	0.025823801	0.002073672	-0.535834372	-0.614928863	0.431472684	-0.236249996	0
14	0.726291203	0.425144801	0.727606633	0.009228864	-0.00097963	0.000368615	-0.001606109	1.33E-05	0.089423951	0.036346625	0.156355212	0.007499506	0.643580633	-0.669366881	0.50606171	-0.358494914	0
15	0.61792131	0.352552026	0.299146052	0.002982187	0.001402449	-3.93E-05	-0.000461327	6.21E-07	0.113653155	0.023788113	0.039589084	0.003574062	0.782767551	0.412219419	0.580199723	-0.451547611	0
16	0.7645586	0.314012216	0.286340138	0.003369729	2.97E-05	5.87E-05	-8.81E-05	1.72E-06	0.073573541	0.024393702	0.022054526	0.004348943	0.615435042	-0.864544384	-0.433249439	-0.730578164	1
17	0.654232832	0.307348011	0.34857442	0.002326876	0.000715688	4.19E-05	0.000136268	1.52E-05	0.137390219	0.057843978	0.065733379	0.001988323	-0.055013067	-0.405311972	0.19063074	-0.111934545	1
18	0.619348623	0.299986617	0.421064255	0.002681571	0.000144614	7.36E-05	-0.000103748	2.42E-06	0.14756585	0.058080914	0.051248738	0.019196568	-0.04964332	-0.584705529	-0.343336808	-0.098009402	1
19	0.460527768	0.291773749	0.392220959	0.004578228	0.000233629	-0.000163769	-0.00010708	4.36E-06	0.066548478	0.021987532	0.023532417	0.00410074	-0.601501965	0.512254729	-0.611041072	-0.878124951	0
20	0.412265257	0.258417872	0.256352646	0.003836954	-9.02E-06	7.25E-05	2.42E-05	6.64E-06	0.07078982	0.028229079	0.034754007	0.002563667	-0.231667018	-0.446358757	-0.713419198	0.342202175	0
21	0.335323017	0.289188131	0.427159768	0.003070069	0.000167244	0.000247203	-9.11E-05	3.72E-06	0.070919351	0.053612179	0.040842984	0.001858953	-0.529366232	-0.528922382	-0.483611692	-0.482731757	0
22	0.470188272	0.269419199	0.345770205	0.008156892	0.000345691	-2.53E-05	0	6.22E-06	0.078998038	0.013706265	0.029999259	0.007149082	-0.833004895	0.748228532	-0.821930101	-0.530658409	0
23	0.473406276	0.242976027	0.333162016	0.004660178	0.000296312	0.000183554	-3.06E-05	4.91E-21	0.041593832	0.030906988	0.028597276	0.004015752	-0.123719485	-0.237618001	-0.719803539	-0.305181887	0
24	0.708866016	0.267244595	0.392580158	0.005860589	0.000159761	0.000111857	-0.000195749	3.15E-05	0.09957214	0.02306162	0.02758527	0.004401883	-0.585384234	-0.513097892	-0.807262381	-0.808752038	1
25	0.364674801	0.31141232	0.384432171	0.004718989	-0.000104425	-0.000122713	-3.90E-05	2.54E-06	0.109170945	0.031899193	0.031756971	0.02410722	0.051499166	0.215746778	-0.94537829	-0.416222006	1
26	0.359782265	0.241990282	0.403701454	0.004901685	0.000234963	-0.000175297	-0.000101133	8.26E-06	0.067414494	0.012296842	0.025219233	0.00449754	-0.067250821	0.792639531	-0.291836238	-0.61490279	0
27	0.394076745	0.303355849	0.302378757	0.002515718	0.000140284	0	-4.09E-05	5.46E-06	0.055072408	0.015832396	0.019743363	0.002034154	0.050468816	0.248647259	-0.664135161	0.526858674	0
28	0.483919538	0.334409233	0.307404141	0.011429837	0.000307334	0.000371675	-0.001017214	1.92E-06	0.109430392	0.047191725	0.140812668	0.05127309	-0.50463835	-0.940362755	0.101106251	-0.673345416	0
29	0.890700212	0.4136295	0.856182798	0.003580611	0.000701045	-0.000179211	0.001329938	1.91E-06	0.087204899	0.034720119	0.144222558	0.003041062	0.236053029	0.683505008	-0.184144337	0.154228205	0
30	0.658933899	0.373950942	0.344304078	0.008561109	0.001073748	-7.39E-05	0.00025857	8.40E-06	0.11671494	0.050544849	0.038706991	0.043696773	0.552868839	-0.280123032	0.456353527	0.288878618	0
31	0.504641899	0.436627466	0.305205041	0.002403653	0.000261416	0.000128147	0.000595507	1.59E-06	0.070152944	0.022133249	0.286242027	0.002287808	0.295697857	0.384305106	-0.518538079	0.158474903	0
32	0.345835539	0.268070076	0.313433993	0.003871797	0.000179496	0.000125823	-0.000377468	1.83E-07	0.054389044	0.043212003	0.108961082	0.002825773	0.144821276	-0.680027907	-0.763589136	-0.645059859	0
33	0.605298654	0.334300999	0.286936661	0.002157166	0.00025043	-9.47E-05	1.35E-05	6.92E-07	0.067125171	0.028579279	0.030487347	0.002804528	0.496116163	-0.326318024	0.074601914	-0.718273451	0
34	0.757922208	0.428099836	0.338184389	0.005269854	-4.87E-05	0.000100644	0.000271739	2.68E-06	0.081675766	0.034723655	0.086832314	0.00414658	-0.381844375	-0.264057701	-0.216777167	-0.597166403	0
35	0.464682498	0.308563535	0.336678945	0.005560415	0.001222848	0.000122775	9.98E-05	5.27E-06	0.146715364	0.041991276	0.052804073	0.00381398	-0.047672941	0.004328434	-0.372205094	-0.54665987	0
36	0.354408117	0.420666048	0.132496891	0.001971311	-0.000128058	-7.78E-06	-0.000213975	4.02E-08	0.032932772	0.041104851	0.066423397	0.001696123	0.297077547	-0.385113913	-0.141038141	-0.836195989	0
37	0.523596876	0.405029866	0.673237751	0.004415656	-5.22E-05	0.000107527	4.78E-05	1.12E-05	0.079529922	0.04629745	0.150104611	0.025236982	-0.099009681	-0.664422551	0.009177778	-0.586021054	1
38	0.355069759	0.289429697	0.305248272	0.003645745	0.000487283	9.83E-05	-0.000153638	1.34E-06	0.089247117	0.019272939	0.036031774	0.003237236	0.500030914	-0.212623583	0.14647878	-0.348314616	0
39	0.303378667	0.361050932	0.24684114	0.004968551	-5.16E-05	0	-0.000240674	1.04E-06	0.049324936	0.025115948	0.027387954	0.003075635	-0.219479206	-0.073905648	-0.729522819	-0.628757258	1
40	0.702205416	0.324098486	0.337827207	0.002470672	-5.75E-05	4.58E-05	-8.24E-05	4.54E-07	0.081129743	0.02449815	0.02334314	0.001630828	0.466623807	0.110323769	-0.476106197	-0.711858337	0
41	0.610155867	0.354482327	0.247967175	0.005319107	0.000308584	0.000113636	0.000309343	3.42E-06	0.161193955	0.038645481	0.249264796	0.027244127	-0.528883121	-0.838048688	-0.446433344	-0.52839207	0
42	0.727813986	0.274088216	0.420441047	0.002385448	5.40E-05	0.000101781	-4.66E-05	1.48E-06	0.11076585	0.037625782	0.02470488	0.001841417	0.635191704	-0.114703183	0.507175578	-0.626146639	1
43	0.829213756	0.408368131	0.376002506	0.004430353	0.000138901	-0.00011139	6.96E-05	3.88E-05	0.130961399	0.029656893	0.036972722	0.004741029	0.361968517	-0.674225955	0.607240866	-0.804001486	0
44	0.443561733	0.326966168	0.372919528	0.003854073	0.000103989	0.00019433	4.00E-05	2.90E-06	0.127179554	0.063870644	0.055620429	0.003366999	-0.555232443	-0.82301993	-0.351742115	-0.166504984	0
45	0.74734482	0.281772369	0.319936078	0.004504482	0.000224703	1.23E-05	1.23E-05	4.83E-06	0.097829186	0.016956329	0.022125721	0.004225048	0.699529121	-0.549475154	0.37192288	-0.35096247	0
46	0.425565834	0.254653376	0.342010924	0.002717569	0.000396349	-0.000102881	-9.10E-05	4.15E-07	0.12972529	0.033955914	0.056855547	0.002263107	-0.889766098	-0.852401064	-0.653982621	-0.22622743	0
47	0.500326034	0.225562812	0.387563524	0.003969271	-6.06E-05	3.63E-05	-0.000127088	2.23E-05	0.184892117	0.011316444	0.011918255	0.003418151	0.867485888	-0.228533632	-0.321055755	-0.141620104	1
48	0.395362626	0.325491861	0.258471334	0.000863657	8.26E-05	3.89E-05	1.06E-05	6.71E-08	0.083322272	0.05146131	0.08101077	0.000946524	0.706179238	-0.638722661	0.169756737	-0.624930043	0
49	0.645618752	0.270347364	0.288411547	0.003782233	0.000258112	5.75E-05	-0.00010352	1.05E-07	0.085777387	0.024544407	0.041395443	0.002943466	-0.648008178	-0.286771259	0.056662886	0.336097795	0
50	0.610937489	0.290505057	0.614393933	0.005744659	0.000491695	0.000277778	0.000107323	1.35E-05	0.125132924	0.035151188	0.036575981	0.031821867	0.363135423	-0.290911832	-0.238793785	-0.635110769	0
51	0.436252243	0.310693046	0.384450877	0.003781237	6.15E-05	8.04E-05	1.61E-05	9.23E-06	0.125325148	0.061751909	0.077238481	0.003139524	-0.711216271	-0.498223829	-0.522366675	-0.556238001	0
52	0.473131414	0.287075167	0.445980389	0.005223677	0.00025851	6.54E-05	4.90E-05	2.96E-06	0.12065073	0.019056661	0.035254783	0.004338139	-0.38167335	-0.232323862	-0.205028107	-0.514196372	0
53	0.363025964	0.222009912	0.351556971	0.003644132	3.71E-05	0	-1.77E-05	1.86E-06	0.146739571	0.012672	0.026199241	0.002764704	0.068929878	-0.594492442	0.063612041	-0.563813052	0
54	0.802328137	0.3863256	0.229971036	0.001683561	0.001125886	7.51E-05	7.51E-05	1.59E-06	0.145690362	0.012949015	0.031441228	0.001719383	-0.410823865	-0.377757217	-0.43720312	-0.420884771	0
55	0.584686889	0.27672573	0.330740119	0.006273784	0.000453114	5.54E-05	-0.00011997	1.50E-06	0.115503745	0.04183327	0.03889043	0.006496993	-0.48668755	-0.539456781	-0.260761347	-0.729227149	1
56	0.518001003	0.248438937	0.366827366	0.004614352	0.000770529	3.06E-05	-0.000137741	2.42E-06	0.203444861	0.021888497	0.030813877	0.006253581	-0.872128269	-0.354503277	-0.418641554	-0.290698301	0
57	0.56895629	0.362395176	0.492623169	0.010815481	0.000944491	7.86E-05	0.00100891	-1.81E-19	0.132281725	0.074825176	0.164239598	0.044585943	0.397489458	-0.570377549	-0.484230361	-0.104778747	0
58	0.765954417	0.351624732	0.435246331	0.008521122	0.002023003	0.000157233	0.000353774	2.69E-05	0.084100766	0.038092471	0.055749876	0.007156871	-0.60606421	-0.595389617	-0.796038794	-0.522856304	0
59	0.749771852	0.412715077	0.238291044	0.005987915	0.001626853	0.000364538	0.002092447	-5.76E-21	0.151337259	0.047107909	0.213849401	0.025031975	0.322002556	-0.434607444	-0.465083454	-0.101239238	0
60	0.464806989	0.383830411	0.263950286	0.001460555	1.63E-05	7.02E-05	-2.92E-06	1.58E-06	0.088279977	0.041931274	0.082798729	0.00120373	0.798521893	0.473873381	0.05860528	-0.55117923	0
61	0.599272826	0.341313123	0.241969697	0.00576652	0.000879025	0.00013468	-1.68E-05	7.05E-07	0.111007108	0.059868986	0.135566481	0.004312603	-0.751963598	-0.606901699	-0.696146652	-0.628092225	1
62	0.533172037	0.409224317	0.211076168	0.002790909	0.000449572	-1.75E-05	-4.80E-05	4.88E-22	0.044730633	0.022743924	0.077647681	0.002674248	-0.459713783	-0.501021729	-0.882894304	-0.604186263	0
63	0.496143733	0.27006611	0.367469314	0.00469205	0.001107398	0.000377715	0.000118036	8.94E-07	0.072263514	0.064140799	0.037964331	0.003099959	-0.322773677	0.065731485	-0.314142316	-0.355874994	0
64	0.366984108	0.314208869	0.31601743	0.003880031	0.00028185	0.00015767	5.56E-05	7.36E-20	0.103405015	0.059645009	0.034887165	0.022612004	0.677649442	-0.127622926	-0.371242457	-0.669510407	0
65	0.477679799	0.408220655	0.488825206	0.002430569	0.000137145	0.000166569	0.000156771	4.43E-07	0.057696474	0.045265954	0.280893615	0.001915436	-0.060361627	-0.333940403	0.033952501	-0.032339909	0
66	0.804162806	0.368040782	0.336502659	0.004236594	0.001574463	0.000192081	-7.39E-05	1.89E-06	0.119607306	0.02178079	0.036038822	0.003581979	-0.384306587	-0.723087804	-0.839624972	-0.588719076	1
67	0.504985497	0.289421895	0.229499795	0.005400796	0.000803729	0.000205002	-0.000123001	6.12E-06	0.118245762	0.024967982	0.070022659	0.00402915	-0.300252148	-0.875325799	-0.730501464	-0.579037011	0
68	0.854583629	0.376440133	0.483473572	0.003800785	0.00038637	0.000280475	0.000868393	1.20E-06	0.071661274	0.0464476	0.290872006	0.003027507	-0.088970494	-0.694699852	0.445220332	-0.827322437	0
69	0.46508284	0.331831828	0.203572322	0.003159809	-9.65E-05	-0.000175175	-0.00025025	8.87E-07	0.08946048	0.033559928	0.0675438	0.00254997	0.238391912	0.083432052	0.50491223	-0.800987574	0
70	0.308035558	0.305677653	0.321878817	0.007513151	-5.47E-05	9.16E-05	-0.000228938	1.02E-05	0.107571631	0.027062764	0.040745472	0.014373056	-0.955156131	-0.756859962	-0.394753658	-0.792931869	0
71	0.397151975	0.280775617	0.353016966	0.002354406	0.000224842	-2.55E-05	-3.51E-05	1.98E-07	0.092603665	0.016485153	0.234895915	0.001711463	-0.070473611	-0.046182507	-0.174578085	-0.426347396	0
72	0.430347858	0.431108561	0.217880754	0.00403302	2.79E-07	6.36E-05	0.000502161	3.14E-21	0.071528599	0.024493578	0.117260959	0.003409104	-0.599949792	0.408480062	0.582490328	-0.841632664	0
73	0.425040042	0.312681174	0.25607488	0.010564268	0.000296295	9.66E-05	-0.000422705	1.48E-05	0.078391965	0.019035988	0.034908862	0.043523834	-0.169272639	-0.455619455	-0.802542093	-0.755110235	0
74	0.522467327	0.340347935	0.295005613	0.01317188	0.001685608	-0.000112233	-0.001430977	5.67E-05	0.123186183	0.02556475	0.045154446	0.005142221	-0.402196985	-0.84707408	-0.180328567	0.094805055	0
75	0.382350237	0.283590243	0.348228426	0.003335832	9.20E-05	0.000107044	-0.000117748	1.81E-06	0.186958462	0.026691422	0.029942436	0.002165239	-0.860831167	-0.526333024	0.092861687	-0.427807841	0
76	0.732055592	0.36129928	0.331986525	0.003249777	0.00063806	0.000297088	-0.000153496	5.08E-07	0.152925983	0.066533578	0.110030844	0.004242772	0.285932937	-0.644146138	0.369053708	-0.210092198	0
77	0.694971649	0.406175827	0.513322543	0.009616395	0.000149333	0.000458468	0.003357605	3.82E-05	0.095004386	0.047045229	0.333971014	0.00653167	-0.280710605	-0.849343931	0.463658471	-0.49895024	0
78	0.792109341	0.391827365	0.317087541	0.005348211	0.00171324	0.000107132	3.83E-05	1.39E-07	0.135361259	0.050049805	0.055671428	0.005088566	0.119115716	-0.213346612	-0.060422757	-0.227455049	0
79	0.469042638	0.350680554	0.230784722	0.008337067	-9.34E-05	-0.000152778	-0.000326389	3.87E-05	0.17994202	0.064990415	0.04481542	0.022479509	-0.770769148	-0.074717648	-0.639422631	-0.133076219	1
80	0.417592581	0.335806248	0.281639571	0.005826878	-3.76E-05	-1.69E-05	-0.000609756	1.66E-06	0.124996361	0.029250805	0.059053177	0.007253103	0.367863346	-0.058605468	0.001988471	-0.063746459	0
81	0.578588865	0.394750099	0.318950021	0.005259532	0.000286123	0.00021575	0.000350593	1.34E-06	0.104937341	0.037989578	0.067144309	0.004210041	0.370909371	-0.817276867	-0.120632099	-0.421433463	0
82	0.444851473	0.264854335	0.409696806	0.004968762	0.000952866	0.000101626	-0.000262534	1.15E-05	0.084009455	0.062902045	0.015053901	0.017261741	0.561620173	0.667467005	-0.093045746	-0.705718698	0
83	0.600255309	0.345604229	0.302702703	0.002038911	-7.47E-05	-5.70E-05	-3.11E-05	6.97E-07	0.157155653	0.083802445	0.186770822	0.00467872	-0.170500389	0.367246702	-0.414358708	-0.618947143	1
84	0.610199362	0.255420059	0.367219963	0.008851308	0.000247622	4.52E-05	5.65E-05	9.43E-05	0.134146051	0.044344917	0.107895252	0.006747194	-0.825106641	0.167631242	-0.048878878	-0.550035655	0
85	0.330327437	0.361267165	0.338540357	0.004578726	0.00013099	0.000104037	-0.000208073	2.65E-06	0.124567798	0.057688156	0.082751478	0.005462667	-0.866391261	-0.6248354	-0.085520169	-0.545877577	0
86	0.728234603	0.373929236	0.40631595	0.003297898	0.000677943	0.000258639	0.000962135	1.83E-05	0.068671059	0.055058041	0.201404855	0.002606589	-0.883110828	-0.640364408	-0.707222893	-0.580812989	0
87	0.429669469	0.276035423	0.404177378	0.003514335	0.000136823	0.000128535	-0.000164239	2.51E-06	0.126419149	0.062523844	0.063732634	0.00283136	-0.298890669	0.407695641	0.669877177	-0.6162833	0
88	0.38852744	0.31010623	0.272100207	0.007146151	-1.89E-06	4.31E-05	-0.000488085	4.19E-07	0.100605612	0.024069289	0.081113234	0.037321382	0.098206028	0.430055208	-0.735180332	-0.316633483	0
89	0.432600397	0.319037356	0.304070874	0.004965561	-2.16E-05	-9.58E-05	-0.000514847	6.18E-06	0.106246684	0.020136465	0.105836463	0.004498116	-0.438003399	-0.123578146	-0.203211925	-0.470056763	0
90	0.65987399	0.421023098	0.347128709	0.003884996	0.000354861	0.000110011	0.000170517	5.11E-06	0.100851406	0.044809095	0.214497095	0.002942215	-0.593174371	-0.384576358	0.508445398	-0.156125548	0
91	0.359958427	0.333407403	0.224499998	0.003828545	0.000263409	0.000333333	-0.00058642	1.16E-05	0.06802642	0.057762352	0.131514075	0.003444294	-0.070185304	-0.677457729	-0.145263089	-0.321318986	0
92	0.568467102	0.346132493	0.340341887	0.002016651	0.001134467	0.000192308	-7.48E-05	-1.49E-21	0.070570721	0.018828726	0.039315871	0.001997833	0.028347308	-0.197981522	-0.464772488	-0.279408929	1
93	0.531302909	0.340462438	0.329014118	0.004950156	7.69E-05	0.000256905	-0.000834939	1.14E-05	0.119535103	0.011216576	0.060957766	0.004980645	0.81106625	-0.900443581	-0.733594739	0.235494823	0
94	0.463834166	0.313135379	0.309278421	0.002500911	0.000179182	0.000236271	-8.62E-05	8.01E-07	0.196493128	0.107273171	0.109987742	0.005085948	-0.451661051	0.103091284	-0.864985547	-0.271498534	0
95	0.418932443	0.272166946	0.412810952	0.008583945	0.000954728	0.000331675	-9.67E-05	1.31E-06	0.176131077	0.040326559	0.039202959	0.006249272	0.730094323	-0.669025058	-0.309796398	-0.297063248	0
96	0.183992008	0.248840766	0.275918632	0.003257011	-5.14E-05	-4.37E-05	0.000207787	1.21E-05	0.063870949	0.019490481	0.020233999	0.01012264	0.668928637	-0.738862365	-0.305767378	-0.120571556	1
97	0.593797468	0.316335713	0.462328614	0.008462633	0.000199474	0.000165485	-0.00034279	4.16E-05	0.110243793	0.022543881	0.041304969	0.006501019	-0.484403466	0.644459453	-0.482105275	-0.329133556	0
98	0.391019076	0.299723768	0.31356661	0.00638855	-0.000182774	0.000122775	-0.000145795	1.97E-06	0.109305265	0.056443419	0.045278966	0.007083323	-0.458368554	-0.275137049	0.310988641	-0.655339928	0
99	0.61947053	0.35550505	0.190088386	0.008505868	0.000627155	0	5.05E-05	9.59E-06	0.094508332	0.046441651	0.039850033	0.009625369	0.550015111	-0.544342624	0.742327807	-0.642529116	0
100	0.436220737	0.334130845	0.409157883	0.004618334	0.00095944	-0.00018924	-0.000155447	1.18E-06	0.186767484	0.082914276	0.208345968	0.002793768	-0.800615484	-0.902449653	0.051837896	-0.703139246	0
101	0.739615333	0.326507458	0.280403117	0.006761786	-0.000227772	5.08E-05	-0.000186314	5.96E-06	0.077458051	0.037213119	0.053210136	0.004510825	-0.759629566	-0.569618711	-0.509981227	-0.498833571	0
102	0.502378282	0.309380302	0.331487529	0.005603664	-0.000320744	-0.000326797	0.000381264	1.27E-06	0.096714991	0.071305936	0.048118885	0.004221965	-0.328260229	0.005526466	0.01868181	0.420155209	0
103	0.862053387	0.284656671	0.29106741	0.004202768	9.82E-05	1.25E-05	-0.000224719	8.28E-06	0.106931507	0.044091723	0.032399894	0.006352996	-0.459751151	-0.520696979	0.072968626	0.155799249	0
104	0.756409652	0.316416822	0.330482067	0.004448865	0.001110696	0.000191064	-0.000176367	1.75E-05	0.115073192	0.026987335	0.039119183	0.004385082	0.332127017	-0.15191332	-0.793271927	-0.422124199	0
105	0.323432514	0.418659417	0.345018116	0.005688029	0.000394971	0.000201288	-0.000493156	6.21E-06	0.077137098	0.018854655	0.068034212	0.002851509	-0.511144093	-0.224059204	-0.724408954	-0.75032219	0
106	0.514874552	0.287314816	0.313595681	0.005905332	0.000915979	0.000246914	-9.26E-05	2.74E-06	0.168974062	0.051938179	0.028478474	0.00974366	-0.875811522	0.01601707	-0.648238464	0.321214279	1
107	0.647535858	0.442751034	0.39449643	0.00447571	0.000324851	0.000148544	-0.000378788	7.51E-05	0.085034108	0.024051966	0.292135312	0.024178177	-0.171633201	0.134387966	0.839054883	-0.348390316	0
108	0.744110421	0.375212806	0.192092294	0.002478477	0.001080023	0.000268817	-0.000246416	1.22E-06	0.108168036	0.039666951	0.095077785	0.001603776	-0.286838491	-0.745938892	-0.580153833	0.106548232	0
109	0.367054712	0.318388118	0.42880804	0.006963663	0.000863688	0.000599896	-0.000586854	4.37E-06	0.130129418	0.027247429	0.039008365	0.020780154	-0.117067483	-0.223258659	-0.063007344	-0.26041361	0
110	0.722391427	0.324298243	0.294678366	0.008857323	0.001990771	0	0.000131579	1.51E-07	0.157380239	0.029608881	0.043289799	0.009203489	-0.323061238	-0.60446972	-0.482297251	-0.268163927	0
111	0.461340622	0.284403296	0.35924554	0.003907437	0.000201347	-4.12E-05	5.49E-05	-2.69E-21	0.104873716	0.018348781	0.034524826	0.003722914	0.806312482	-0.560182429	0.778974393	-0.789509643	0
112	0.607090966	0.367322287	0.31505348	0.004296671	0.000943704	-0.00015528	2.59E-05	1.31E-06	0.141677559	0.05111871	0.040770153	0.004177994	0.370431172	-0.583646799	0.160505838	0.00263426	0
113	0.560907213	0.304296288	0.333629622	0.003937908	0.00099297	7.41E-05	-8.33E-05	-6.64E-23	0.12602195	0.031246771	0.043358325	0.004222111	0.009043886	-0.568907377	0.809782591	-0.664584873	0
114	0.730575122	0.234111106	0.369534721	0.006289491	0.000245674	-4.17E-05	-0.000208333	3.25E-06	0.205196645	0.017382651	0.03617841	0.02988165	-0.011083931	-0.683133195	-0.65648463	-0.510074969	0
115	0.354122059	0.269811323	0.312586103	0.002702642	3.29E-05	0.000104822	-0.000314465	1.09E-06	0.079253787	0.016042174	0.058952182	0.002213297	0.497944084	-0.106203157	0.176467443	0.178005318	0
116	0.433564491	0.304342844	0.346001309	0.00556673	0.000782588	0.000245821	-0.000491642	1.49E-07	0.106670429	0.031525376	0.114376086	0.005799366	-0.889944519	-0.352010113	0.112036636	0.287409055	0
117	0.562487067	0.351417376	0.393628202	0.004399854	0.000297538	0	-0.000113895	1.79E-06	0.092998317	0.013549711	0.034783961	0.002783664	-0.622537217	-0.619629877	-0.439786716	-0.628443996	0
118	0.51096877	0.363478795	0.265428655	0.004368091	-1.90E-05	0.000371402	-0.000332714	4.30E-07	0.076370544	0.063801321	0.102982516	0.003166666	-0.560328131	0.069017716	-0.243598906	-0.038572963	0
119	0.413543517	0.367467046	0.245868644	0.015083725	-0.000618129	0.00047081	-0.001377119	1.79E-05	0.088833472	0.031910322	0.098171988	0.059248128	0.556401567	-0.104643561	-0.24153489	-0.511360846	0
120	0.544813396	0.352114899	0.274700134	0.001743641	0.000453616	0.000142045	-0.000307765	4.31E-07	0.096684493	0.032400942	0.078859532	0.001727463	-0.016866974	-0.75739463	-0.847823025	-0.553809395	0
121	0.752397157	0.329892595	0.24822927	0.005878117	0.001687092	0.000117489	-0.000335683	4.59E-07	0.099310679	0.027082269	0.049290828	0.00433207	0.586539425	-0.255509816	0.513623239	-0.487440996	0
122	0.292362946	0.236210713	0.302705843	0.004035726	0.000237825	-0.000166003	0	6.08E-06	0.061328674	0.015282869	0.059953533	0.008510995	0.502755741	-0.368873072	0.093712859	-0.294104941	0
123	0.360202158	0.294622217	0.415433335	0.007597335	0.00096939	0.000711111	-7.78E-05	7.62E-06	0.086860255	0.064891344	0.057785911	0.004679547	-0.72647687	-0.560023947	-0.262746282	0.614249659	0
124	0.766188212	0.425205535	0.677989191	0.004133284	-0.000305121	0.000199671	0.000499178	8.77E-06	0.084758281	0.045329872	0.08555548	0.002794596	-0.760671005	-0.662870259	0.400806859	-0.345625711	1
125	0.275818526	0.253745041	0.261197922	0.004136153	-6.59E-05	-4.13E-05	-0.000136409	4.70E-07	0.142337478	0.05038518	0.207393844	0.012872807	-0.485804262	-0.205740199	0.851961913	-0.099133382	0
126	0.740027585	0.337385505	0.724332934	0.001667275	0.00091282	0.000149343	0.000119474	1.45E-06	0.09168499	0.059800952	0.054569322	0.001434363	-0.650333367	-0.7969667	0.411404536	-0.330009452	0
127	0.442158626	0.335654595	0.371216341	0.005161923	0.000804958	0.000108326	2.32E-05	2.03E-06	0.105602492	0.031769823	0.021554061	0.003469037	-0.870122806	-0.61477379	0.744926993	-0.470280382	0
128	0.5648331	0.313430053	0.280660963	0.003311896	0.000589729	6.20E-05	0.000241816	1.36E-05	0.192670731	0.049308849	0.064905788	0.003322297	-0.506711202	-0.743438527	-0.728752204	0.340330472	0
129	0.469333029	0.319092924	0.296436446	0.005237076	0.000838236	0.000192997	-0.000186104	1.42E-07	0.122798146	0.040578799	0.037266192	0.00314703	-0.795351331	-0.549012478	-0.557769074	-0.596499223	0
130	0.524217245	0.352011014	0.394242419	0.003487876	0.000290153	0.000146924	-0.000197429	7.70E-06	0.102587235	0.035324765	0.033299747	0.002389564	0.025025011	-0.843116216	0.382804333	-0.191401851	0
131	0.747976623	0.328449062	0.778472218	0.009310616	0.001627781	0	-1.16E-05	9.85E-06	0.089024035	0.061792496	0.044876375	0.004790434	-0.586621739	-0.497601196	0.094849957	-0.20209982	0
132	0.389619639	0.349467599	0.359409718	0.008456424	0.00117102	0.000694445	-0.000428241	5.20E-06	0.168421097	0.078030406	0.096720155	0.006182498	-0.43465177	-0.559153921	0.270298111	-0.70270862	0
133	0.803413176	-0.371585276	0.340233538	0.006226334	0.001143472	-0.000442321	-0.000583864	2.51E-05	0.245430411	0.043721788	0.059859138	0.006633086	0.131892967	-0.416279963	-0.387731987	-0.14635898	0
