# Supplementary material for: The potential of evaluating shape drawing using machine learning for predicting high autistic traits
Source: PLoS One. 2025 Apr 9;20(4):e0320770. doi: 10.1371/journal.pone.0320770 (PMC11981181; doi:10.1371/journal.pone.0320770)
Supplement: S4 File — (CSV) [file pone.0320770.s005.csv]

number	M_(pen pressure)	M_(pen tilt)	M_(pen orientation)	M_(drawing speed)	M_(pen pressure change)	M_(pen tilt change)	M_(pen orientation change)	M_(drawing acceleration)	SD_(pen pressure)	SD_(pen tilt)	SD_(pen orientation)	SD_(drawing speed)	Corr_(demo eye horizontal)	Corr_(demo eye vertical)	Corr_(drawing eye horizontal)	Corr_(drawing eye vertical)	ASD_High
1	0.595183683	0.360018909	0.260649016	0.003595324	0.000530353	2.10E-05	-0.000241546	2.90E-07	0.097839709	0.025602478	0.064951839	0.021103356	0.399381721	-0.730786679	0.106164402	-0.25701304	0
2	0.612000667	0.334136043	0.282520052	0.007376643	0.000954429	0.000274609	0.000126743	4.90E-21	0.108024099	0.021676156	0.027504195	0.008472414	-0.453455479	0.527048605	0.217044065	0.039004231	0
3	0.44217886	0.303703701	0.338844445	0.004268388	0.000202154	0.000133333	0.000251852	5.40E-06	0.096536025	0.014100691	0.032741924	0.003997487	0.685501263	-0.385458415	0.423780061	0.059875991	0
4	0.553962992	0.350578702	0.398553254	0.005530493	0.000796479	8.27E-05	-0.000363757	9.96E-06	0.148276822	0.030792242	0.071823411	0.004022325	0.714157136	-0.387024031	0.026700166	-0.347198624	0
5	0.696369164	0.302374807	0.277476899	0.002427998	0.000350874	2.15E-05	-5.37E-06	5.47E-22	0.08583751	0.010354669	0.024066811	0.002236979	-0.637399003	-0.105734788	-0.89909033	-0.675508061	0
6	0.615709969	0.411867355	0.255991854	0.004117599	0.000328833	0.000189063	-4.36E-05	6.08E-21	0.105013795	0.023575257	0.061195648	0.004907981	0.829084195	-0.350473893	0.316571607	-0.575772007	1
7	0.561480287	0.309241073	0.412032495	0.003839735	0.000246248	0.00023205	0.000375375	7.43E-06	0.106752396	0.034634009	0.080134059	0.002881686	-0.429137228	-0.008938427	-0.704550664	-0.585526179	1
8	0.484322775	0.291158066	0.306524949	0.003883298	7.83E-06	-6.09E-05	2.17E-05	1.35E-07	0.189770762	0.032243296	0.036786215	0.0216734	0.108559812	-0.823335136	-0.0446809	-0.53312676	0
9	0.410154636	0.277266741	0.359841742	0.00503443	0.000184741	-9.89E-05	3.30E-05	3.93E-06	0.087792833	0.018290964	0.016698069	0.004381741	-0.627629365	-0.474401257	-0.412766292	-0.561767497	0
10	0.35337544	0.253790866	0.429221135	0.002846685	0.000307818	0	8.17E-05	3.87E-06	0.104536172	0.005881849	0.014712689	0.002001869	-0.027523314	0.04206056	-0.371197368	-0.465541073	0
11	0.751139251	0.340780503	0.2810668	0.004836033	0.000461335	0.000306748	-0.00010225	1.74E-05	0.100828146	0.031471062	0.034439956	0.004440376	0.460080618	-0.188404967	0.029842477	-0.572726648	0
12	0.475680848	0.322359962	0.273720156	0.004117702	0.000491386	0.00014922	-0.000447658	2.09E-05	0.107547433	0.019942441	0.083362492	0.003222758	0.491530807	-0.428985952	0.067945297	-0.05329287	0
13	0.398931622	0.307004212	0.386708855	0.003554022	-7.02E-05	2.81E-05	3.52E-05	4.32E-06	0.072541588	0.019290018	0.025227196	0.002597921	-0.091815916	-0.205512161	-0.310260484	-0.633295008	0
14	0.644903901	0.41789215	0.729993875	0.008322231	-0.000496487	-4.08E-05	-4.09E-05	-5.39E-21	0.17978204	0.037975822	0.152645484	0.007378058	-0.433667283	0.301612993	-0.188297815	-0.609570962	0
15	0.617721849	0.347502054	0.217833733	0.00253699	0.000122374	-9.56E-05	3.41E-05	6.64E-06	0.104074711	0.020597268	0.032096873	0.002773256	0.519417387	-0.491341176	-0.408149911	0.317349728	0
16	0.822061275	0.309145781	0.260182591	0.004875395	0.000331283	0	-1.55E-05	2.72E-06	0.082642137	0.033603906	0.045544737	0.005512847	-0.041366048	-0.919182609	0.197497589	-0.627325742	1
17	0.728178844	0.271840223	0.357544428	0.003540422	0.000295423	6.64E-05	-4.98E-05	5.67E-06	0.118208137	0.022684034	0.07190646	0.004192091	0.114039411	-0.80743639	-0.56540572	-0.639708568	1
18	0.49756398	0.326533706	0.381424437	0.003861334	-5.03E-05	0.000105319	-8.56E-05	1.12E-06	0.16391797	0.058894228	0.063025062	0.027189746	0.437815473	0.278100733	0.506708308	-0.319145249	1
19	0.490562833	0.353001	0.288826879	0.006370165	-0.000708465	-0.000124008	-0.000210813	1.26E-05	0.079687104	0.017144121	0.044554432	0.008128361	-0.355034147	-0.871445249	-0.144214723	-0.758303884	0
20	0.527681928	0.295339513	0.249161517	0.005033988	0.000116196	0	-0.000354938	4.26E-07	0.10744921	0.025016298	0.068112438	0.028543658	-0.441881525	-0.598352102	-0.701853276	-0.179249425	0
21	0.296515914	0.286920288	0.379547102	0.002717986	0.000368345	1.21E-05	0.000181159	9.92E-07	0.041952575	0.034866732	0.048362455	0.002163783	0.184972117	0.3725107	-0.659873805	-0.181280875	0
22	0.378647369	0.318937911	0.378390518	0.006040698	0.000204654	0.000294118	-0.000367647	9.09E-07	0.077343477	0.038930036	0.037519329	0.032073533	-0.690095278	-0.758564749	-0.40136123	-0.295283683	0
23	0.515556879	0.375515024	0.244419105	0.005949087	0.000627438	5.07E-05	0.000135089	-7.07E-21	0.09007066	0.036975546	0.029627989	0.00576787	-0.42221857	0.186123485	-0.366788819	0.030775329	0
24	0.80855474	0.310379708	0.399455342	0.004574266	0.00069218	0	7.78E-05	2.54E-05	0.088806618	0.014859393	0.051172334	0.00526463	-0.597481224	-0.688171929	-0.478501582	-0.612645428	1
25	0.427063189	0.35443978	0.359257318	0.004305172	1.30E-05	-0.000151092	9.30E-05	6.37E-06	0.149512663	0.046391026	0.023433286	0.022306697	0.134605924	0.649008645	-0.434615225	-0.445573678	1
26	0.476291678	0.302964093	0.405648705	0.005152473	1.56E-05	-3.39E-05	5.93E-05	1.24E-05	0.11355817	0.021692707	0.028243061	0.004676138	-0.748837425	-0.20575773	-0.3875617	-0.687092124	0
27	0.480807483	0.307383215	0.268745055	0.003097977	0.000108156	-6.60E-05	-4.95E-05	2.65E-06	0.106241663	0.02006093	0.047992102	0.023392642	-0.573123737	-0.855041857	-0.518731656	-0.128300268	0
28	0.457155014	0.306739529	0.394922587	0.018597986	4.90E-05	0.000705829	7.97E-05	2.18E-05	0.124382007	0.068618465	0.07390945	0.086953349	-0.788172329	-0.853666959	0.12993303	-0.522453484	0
29	0.893568509	0.429696316	0.387535311	0.002821071	0.000713112	5.89E-05	-0.000447269	2.98E-06	0.140847878	0.024956669	0.290389729	0.004785964	-0.366786721	0.904266274	-0.027979592	-0.441801711	0
30	0.582043626	0.359239457	0.376663698	0.009548131	-8.09E-05	-0.000326797	0.001262626	3.22E-06	0.142468327	0.045706709	0.072778082	0.018290087	0.518506201	-0.768549024	-0.380882458	-0.230247928	0
31	0.530829348	0.413146995	0.21915689	0.004684902	-0.000111206	8.05E-05	-0.000506096	8.19E-06	0.101982501	0.037379432	0.144140057	0.027927105	0.394680462	-0.44681091	-0.601927722	-0.667047523	0
32	0.317099595	0.262429098	0.358375037	0.005898033	-7.70E-06	-0.00025025	0.000233567	3.03E-06	0.070258225	0.043491139	0.063897794	0.004073056	-0.403434858	-0.78268069	-0.904836876	-0.286217265	0
33	0.530565723	0.337340182	0.253615162	0.004639666	-0.000521585	-8.10E-05	-1.35E-05	8.07E-06	0.100634177	0.021095694	0.034109666	0.027433594	-0.697309678	-0.297518451	-0.517179251	-0.176750928	0
34	0.840525835	0.430236488	0.339968091	0.004687096	0.00082699	-7.51E-05	0.000703829	6.33E-06	0.104382872	0.017427771	0.065268669	0.003895803	0.364103343	0.311088977	-0.308327743	-0.731217884	0
35	0.504088842	0.249826396	0.373842598	0.014010979	0.001655153	2.89E-05	0.000535301	5.27E-07	0.153998008	0.026688395	0.035750003	0.047066887	0.156314221	-0.117706437	-0.614484018	-0.401047936	0
36	0.399434422	0.446626046	0.266873034	0.001640554	-0.000218524	0	0.000111373	3.09E-06	0.030575463	0.01992252	0.056268415	0.001364042	0.384753035	-0.044900145	-0.277413176	-0.074724626	0
37	0.576622307	0.399578941	0.775725139	0.003290178	-0.000157861	5.85E-05	0.000643275	8.27E-06	0.070585055	0.030618107	0.04875976	0.002514873	-0.467053709	-0.37442514	-0.388830837	-0.40852115	1
38	0.581527732	0.310281244	0.160580916	0.003908454	-5.07E-06	-9.22E-05	-0.000201706	2.42E-06	0.1009963	0.028628965	0.053752863	0.003593426	-0.492914153	0.137194018	-0.457324237	-0.596491627	0
39	0.274662208	0.364136419	0.259997248	0.006997729	0.00031425	0.000165016	-0.000123762	3.02E-06	0.05410157	0.009502852	0.043470943	0.003933216	-0.185636587	-0.140138965	-0.839698681	-0.825230243	1
40	0.407311441	0.253658532	0.347538393	0.003495325	0.000181027	4.52E-05	-0.000176152	1.12E-06	0.074575339	0.02495653	0.035131777	0.023850278	0.001912687	-0.272702176	-0.601847512	-0.127915291	0
41	0.598296964	0.365317841	0.340992251	0.007960146	0.000232997	0	0.000133547	3.71E-06	0.179621803	0.049717691	0.059839591	0.043727072	0.3434899	0.06484511	0.309513798	0.782373619	0
42	0.805020973	0.29741664	0.394434559	0.001875467	7.07E-05	8.57E-05	4.94E-05	8.60E-06	0.17038862	0.044807397	0.034289661	0.002103699	0.248117587	0.021775795	-0.299973083	-0.090770348	1
43	0.93836503	0.443429116	0.384032569	0.004629697	0.000149961	-0.000114943	0.000153257	3.67E-06	0.08566362	0.029562649	0.059002684	0.0051356	0.185501068	-0.759149439	-0.690685713	-0.53505174	0
44	0.418444569	0.303072622	0.302327744	0.009607616	0.001171808	0.000682806	-0.00072936	-5.32E-21	0.074344543	0.035734	0.046775032	0.007914235	0.864317012	-0.498469847	0.793035923	0.27127646	0
45	0.871248224	0.310371122	0.320992707	0.006112038	0.000582416	1.14E-05	0.000170765	1.07E-05	0.081452312	0.059868178	0.082407049	0.005373477	0.21322018	0.064280822	0.023113563	-0.279079819	0
46	0.503009838	0.275712719	0.430021013	0.003924535	0.000268894	-3.65E-05	3.20E-05	9.57E-08	0.092857411	0.031780917	0.03829276	0.002786408	-0.308273955	-0.882750482	-0.16469629	0.431766858	0
47	0.749199049	0.298298702	0.322086714	0.008687583	0.001418325	0.000195724	-0.000293586	4.19E-07	0.192207966	0.040886822	0.05133156	0.042337674	-0.385054573	-0.263665518	-0.440852185	-0.030402122	1
48	0.368602649	0.313929765	0.233833625	0.000954162	-1.12E-05	3.27E-06	-3.11E-05	8.87E-07	0.070233754	0.016122661	0.085729064	0.001041389	0.269549009	-0.674550982	-0.479911244	-0.682836189	0
49	0.670105032	0.285233528	0.345293003	0.00432811	0.00074368	0	2.90E-05	1.58E-06	0.083144188	0.009419649	0.045813876	0.004213452	-0.111054841	0.425911353	-0.448588253	-0.179081274	0
50	0.602288981	0.335892253	0.675168358	0.002747172	0.00068884	0.00010101	4.21E-06	1.08E-06	0.108676332	0.049323322	0.037062953	0.00362586	-0.281926396	-0.310197278	0.016779875	-0.487600915	0
51	0.562022112	0.335060208	0.369594952	0.002376456	0.000392128	5.28E-06	-6.07E-05	2.21E-07	0.150386843	0.0554342	0.047505022	0.0026282	-0.678953469	0.375381031	-0.681688051	-0.029590682	0
52	0.544164153	0.257548308	0.487520133	0.005665719	0.000751021	0.000100644	0.000231482	7.33E-07	0.158947798	0.016715382	0.0327966	0.004297102	-0.039969302	0.433153393	-0.743910013	-0.313283534	0
53	0.47646968	0.261653688	0.370582681	0.003167579	-4.51E-05	-7.08E-05	0.000206417	3.22E-07	0.148513464	0.016763914	0.030989792	0.002900601	0.452990878	-0.383466887	-0.636312583	-0.10933636	0
54	0.910339471	0.403913817	0.299903021	0.000908851	0.000442709	4.16E-05	7.97E-05	1.33E-06	0.091778771	0.021655772	0.071377458	0.001410183	-0.738934658	-0.805429683	-0.620075966	-0.319542305	0
55	0.775001699	0.26874407	0.354178537	0.004042614	-0.000145811	-0.000166192	0.000118709	2.37E-05	0.154038838	0.049032705	0.031048509	0.005140679	-0.572960457	-0.618583667	-0.522890963	-0.49931613	1
56	0.836449282	0.303330395	0.435985858	0.004381901	1.78E-05	1.47E-05	7.37E-06	3.92E-06	0.074657104	0.016142573	0.025137622	0.004160684	-0.55412736	-0.862191865	-0.336209272	0.346732712	0
57	0.643066162	0.3474369	0.211709604	0.006062079	-0.00015781	0.000104085	-0.000845693	1.36E-05	0.179846684	0.031249077	0.147325171	0.033545168	-0.063560333	0.291596563	-0.481381134	0.165682708	0
58	0.630853164	0.259801854	0.389207359	0.009429879	0.000121296	-0.000106157	0.000336164	1.02E-05	0.039234201	0.008719453	0.017215461	0.007020282	0.626452798	0.524331812	-0.142662376	-0.08474389	0
59	0.790509534	0.351913584	0.325740737	0.006204276	0.002554286	0.000411523	0.000473251	1.13E-06	0.172292513	0.045421125	0.073018682	0.019444622	-0.368893121	-0.478166634	-0.357447546	-0.536180319	0
60	0.558595944	0.392788792	0.348146614	0.002291883	-2.63E-05	0	9.20E-05	1.80E-06	0.073907554	0.012129385	0.036307089	0.001994376	0.613848846	0.339128835	-0.019772689	-0.35937787	0
61	0.589477718	0.293799772	0.269956391	0.006666052	0.00101961	5.69E-05	0.000104285	3.59E-07	0.106573607	0.021368824	0.058356904	0.00635492	0.017427162	-0.904101062	-0.016292191	-0.436542901	1
62	0.518405301	0.425480777	0.312495544	0.002951491	0.000251191	-0.000124644	2.67E-05	6.65E-06	0.091893094	0.045848669	0.057215486	0.003441888	-0.759611032	-0.293238572	-0.893490558	-0.623507218	0
63	0.664051033	0.335338951	0.368040509	0.007729864	0.002309932	0.000120337	0.000300842	1.83E-07	0.144281367	0.040458731	0.065202847	0.008083518	-0.32446964	-0.420418346	0.074727528	-0.141076312	0
64	0.450381965	0.353038678	0.344828114	0.005131571	0.000158157	0.000445058	0.000352977	1.96E-06	0.105089698	0.065499493	0.075931837	0.003657456	0.424260325	-0.351454131	-0.262997153	-0.279894484	0
65	0.586433054	0.365059914	0.38444989	0.003949579	0.000171218	-0.000122549	0.000388072	1.43E-07	0.096874048	0.049133186	0.064798023	0.003004155	0.612145576	-0.234056027	-0.291103465	-0.704029878	0
66	0.638615425	0.304110482	0.367830767	0.00464952	0.000292837	0.000112396	-1.61E-05	2.92E-07	0.114151267	0.028717745	0.029480885	0.004082126	-0.015836807	-0.390122097	-0.567329973	-0.499830819	1
67	0.519977297	0.266835014	0.255808074	0.005015892	-0.000175096	8.42E-05	0	1.04E-05	0.155438377	0.009964983	0.028459189	0.005607433	-0.627795154	0.385222104	0.16891727	-0.507548229	0
68	0.714594375	0.343892332	0.278007821	0.005133752	0.000684234	0.000552105	-3.45E-05	3.17E-07	0.128660026	0.065651965	0.103644548	0.004313273	-0.56581155	-0.731274901	-0.712958706	-0.131242953	0
69	0.548878777	0.351182379	0.710430842	0.009570127	0.000691249	0.00021056	0.00095562	2.53E-05	0.098329376	0.050423676	0.120299261	0.044078658	0.49688162	-0.53159761	-0.177391589	-0.692406132	0
70	0.308590668	0.261213621	0.365057397	0.008793428	-6.62E-05	0.000123001	-0.000246003	1.09E-05	0.106744335	0.013037301	0.055816785	0.012868427	-0.64067118	-0.83599707	-0.334373617	0.06709354	0
71	0.528913618	0.330650613	0.240536549	0.004875426	0.000302632	-2.11E-05	-5.28E-05	2.86E-05	0.125505788	0.043232071	0.117902282	0.004205469	0.500255722	0.006033884	-0.483320545	-0.333773524	0
72	0.433443494	0.388843098	0.347596157	0.004283093	-0.000322373	0.000457876	0.000259463	1.19E-05	0.064222514	0.03592251	0.068887788	0.002945602	0.399316385	-0.243764573	0.062333473	-0.391707883	0
73	0.440449261	0.347840863	0.240186798	0.012825258	0.001255524	-0.0001213	-0.000606502	1.33E-06	0.121128138	0.032892648	0.053794271	0.049660155	0.066106346	0.386301499	-0.247402891	-0.59372506	0
74	0.437172339	0.31441224	0.337600644	0.014419105	-0.000520142	0.000120773	0.000120773	1.43E-05	0.110587716	0.034766681	0.0279358	0.046248463	-0.266086536	-0.119171555	0.068401968	-0.260723051	0
75	0.352629413	0.309995793	0.334659095	0.004684076	8.07E-05	-4.21E-05	6.84E-05	5.45E-08	0.127049887	0.010589484	0.029812112	0.026504878	-0.533318498	-0.752534942	0.374867979	-0.581202215	0
76	0.744028404	0.328338274	0.264020773	0.004640453	-0.000467286	-9.89E-05	0.000148368	1.21E-05	0.116975771	0.039917626	0.087767192	0.004967761	-0.643304049	0.091400256	0.089624628	-0.288099173	0
77	0.530820007	0.331944441	0.232997304	0.01413675	0.000114198	8.96E-05	-2.24E-05	0.000106689	0.216382034	0.045148143	0.031595372	0.011244039	-0.461636553	-0.159842494	0.422827579	-0.167438094	0
78	0.849226278	0.386357243	0.360126575	0.004884261	0.001676123	0.000548523	0.000513362	6.69E-05	0.208460993	0.065592238	0.125760865	0.004511315	-0.416529946	-0.42383731	-0.327562702	-0.450841949	0
79	0.582658908	0.367098442	0.102950493	0.011804577	-0.000481971	-0.000834773	-0.000158319	2.29E-05	0.149753353	0.042593531	0.038024273	0.008111204	-0.738309439	-0.702811799	-0.391352127	-0.280488156	1
80	0.4878265	0.382972968	0.258918921	0.007883327	-0.000570283	-9.01E-05	-0.000255255	4.14E-07	0.100003624	0.012213025	0.050014583	0.00831778	0.387567607	-0.057543889	0.244256815	-0.492489791	0
81	0.660148473	0.412078177	0.337983536	0.005778678	0.000520849	0.000308642	0.000226337	9.43E-07	0.092981445	0.025887386	0.066098735	0.004713517	0.516154836	-0.622684012	-0.108692522	0.070312217	0
82	0.365264092	0.27346544	0.446153853	0.005578042	0.000700859	0.00034965	-0.00034965	2.76E-05	0.163691173	0.023042568	0.066374163	0.006671709	0.059638127	-0.434173236	-0.233550305	-0.616319066	0
83	0.743180766	0.308424806	0.393250529	0.003454039	-7.52E-05	-9.63E-05	0.000134797	5.04E-06	0.057966244	0.030229479	0.064713201	0.004854689	-0.425830659	-0.930770105	-0.109415388	-0.648180113	1
84	0.603206788	0.28353994	0.477662997	0.008336624	0.000719329	0.000390266	0.000137741	2.13E-05	0.212270228	0.070586196	0.073989272	0.008290067	-0.264828739	0.300352079	-0.007854531	-0.565649157	0
85	0.387155462	0.277292164	0.299242418	0.006747507	0.001378348	9.71E-05	3.88E-05	2.03E-06	0.109175002	0.018612278	0.056986621	0.007633529	-0.706844948	-0.758765224	-0.448189001	-0.603297287	0
86	0.651302649	0.386646534	0.247007138	0.003348743	0.000770907	0.000192202	-0.000215083	1.87E-06	0.088678299	0.061877267	0.121279287	0.002414194	-0.420674977	-0.699730494	-0.105504817	-0.67355133	0
87	0.610503759	0.27390384	0.369201549	0.002790013	0.000359927	1.25E-05	1.25E-05	2.24E-07	0.141767849	0.013659485	0.031180911	0.002276426	-0.218824169	-0.01988241	-0.174323242	0.240021229	0
88	0.467333201	0.317740508	0.322541712	0.004726104	0.000261894	0.000159744	-1.33E-05	4.01E-07	0.075324066	0.047070014	0.051145854	0.035141293	-0.431522762	-0.712004145	-0.351266675	-0.506435926	0
89	0.566736665	0.365880265	0.423452557	0.005610673	0.000825672	0.000811771	0.002004059	-6.69E-22	0.102785281	0.071470065	0.218886477	0.004753526	-0.476497574	-0.485008676	0.123262995	0.126070451	0
90	0.557170697	0.381794708	0.289250309	0.005798804	0.000423912	0.000144568	0.001104915	2.67E-07	0.08625636	0.035745959	0.181000177	0.03318579	0.549932877	0.029004471	0.412582704	0.209913171	0
91	0.411776981	0.277187279	0.36011689	0.005170344	1.24E-05	0.000156664	8.44E-05	2.81E-05	0.166379165	0.065404615	0.072081797	0.004466294	-0.672808071	0.44108838	0.193208929	-0.688046103	0
92	0.471146326	0.311911235	0.352377709	0.004279125	5.31E-06	0.00013587	7.55E-06	-1.08E-21	0.102928433	0.019094458	0.040222826	0.005117736	0.589108471	0.026498794	-0.473625135	-0.523398079	1
93	0.521907608	0.342300978	0.176815395	0.004410084	0.000545969	-0.000109361	-0.000284339	2.19E-06	0.080243098	0.027802333	0.03611892	0.0037634	0.496103614	-0.686224649	0.040265007	-0.314813883	0
94	0.542805453	0.355054186	0.294775996	0.00403219	-1.12E-05	-0.000177907	0.000113214	7.26E-06	0.193515754	0.043497152	0.08853541	0.004163369	-0.67535348	-0.916730972	-0.076049642	-0.219852953	0
95	0.461021849	0.35013831	0.400449522	0.007089586	-0.000553132	2.31E-05	0.000242047	7.28E-06	0.049975491	0.036249467	0.049912697	0.007232143	-0.909739922	0.578359092	0.026099614	-0.385415369	0
96	0.183794496	0.249858069	0.364679635	0.007247914	-0.000125193	-0.000324412	6.08E-05	-7.16E-20	0.06231288	0.024965085	0.044363535	0.026293801	-0.181330981	0.113581314	-0.602409854	-0.617211946	1
97	0.61770809	0.299628177	0.413713911	0.008047636	0.000339789	0.000153106	0.000251531	1.01E-05	0.100041918	0.022462094	0.036472466	0.007127509	-0.688388471	0.009022164	-0.187109842	-0.062542064	0
98	0.500541301	0.355945415	0.297945087	0.006113177	-0.000119932	-0.000276153	0.00052794	6.58E-06	0.2131217	0.059384441	0.103921847	0.006171419	-0.008642103	-0.448807627	-0.111468721	-0.2548557	0
99	0.708408163	0.376923077	0.232478626	0.010052138	0.000988017	-0.00011396	7.12E-05	2.58E-06	0.115694055	0.022348515	0.032560447	0.007839352	-0.360864416	-0.174265683	-0.157549464	0.423569358	0
100	0.515511679	0.304242678	0.298776941	0.005023801	0.000115697	-8.29E-05	0.000117468	1.59E-06	0.097679722	0.023707873	0.050658953	0.003971177	-0.919475413	-0.409313755	0.3138318	0.044353207	0
101	0.673682693	0.356642525	0.346219805	0.007954974	0.000180457	0.000144928	0.000169082	2.00E-06	0.092374155	0.018524887	0.049484866	0.005157978	-0.6949622	-0.78911711	-0.594048131	-0.530349562	0
102	0.749382158	0.328565946	0.326201466	0.004245745	-0.000131578	-8.65E-05	0.00017301	2.48E-06	0.134445767	0.030564413	0.04132067	0.003300888	-0.590757525	-0.173444502	-0.530081655	0.317500963	0
103	0.775683107	0.259732087	0.249458232	0.006556017	0.001398332	-5.91E-05	-8.87E-05	4.15E-06	0.0909461	0.007888989	0.047640572	0.005883789	-0.9220315	-0.881472071	-0.110100353	-0.607444744	0
104	0.712549458	0.322397401	0.28263889	0.004175326	0.000437432	0.000225225	-0.000168919	1.08E-06	0.135226622	0.048727329	0.100358093	0.006708817	0.138872415	-0.365803274	-0.290453975	0.297973726	0
105	0.285283829	0.384242688	0.388476837	0.005177438	1.19E-05	0	-7.10E-05	8.09E-06	0.097694542	0.042817003	0.025934337	0.003422723	-0.5589115	-0.596986123	-0.12023573	-0.601991756	0
106	0.686666403	0.288588006	0.254620669	0.003530673	0.001188274	5.37E-05	3.22E-05	-8.44E-23	0.109241952	0.031800161	0.021419562	0.005870436	0.06302062	-0.330705848	-0.232999192	0.5266256	1
107	0.402546358	0.252284045	0.262081402	0.003678161	0.000397778	2.58E-05	-0.000382105	8.86E-06	0.117917254	0.027716344	0.094383535	0.019583815	-0.847351694	-0.633575783	-0.157284454	0.278075349	0
108	0.579784899	0.345739923	0.257498745	0.005726396	-0.00036677	0.000199303	0.000186846	4.34E-06	0.139127758	0.023285004	0.030961709	0.005019532	0.044957403	-0.867368879	0.000242771	-0.216340381	0
109	0.177436148	0.304583338	0.419479168	0.015991578	0.001136814	0.001041666	-0.0003125	3.69E-05	0.038352184	0.025752844	0.033431337	0.035680476	-0.460952705	0.806327247	0.079927708	0.283874296	0
110	0.794189327	0.300653592	0.281314183	0.007534032	-0.000238506	-0.000116713	0.000373483	7.04E-06	0.111193639	0.022653755	0.040735117	0.009870425	-0.625449638	-0.305767992	-0.403831169	-0.402899206	0
111	0.481821293	0.275633163	0.370700572	0.006551118	0.000473486	6.13E-05	-3.06E-05	3.29E-06	0.080105655	0.013331209	0.03884324	0.005111452	0.900696501	-0.762467979	-0.351187838	-0.162477935	0
112	0.714501893	0.348822556	0.321426209	0.004903636	0.000955184	0.000116086	0.000257048	1.21E-06	0.180157613	0.023534818	0.025156828	0.004894811	0.773173323	0.826990262	0.295835577	-0.387923178	0
113	0.448103061	0.286596744	0.461790998	0.011909084	0.003235602	0.0002331	-0.000543901	2.55E-05	0.143032114	0.026276546	0.059282486	0.007440597	-0.84041048	-0.307533881	-0.448411379	-0.212126388	0
114	0.605514485	0.23759567	0.372835832	0.003568333	1.54E-05	0	-7.92E-05	4.90E-06	0.215838063	0.013846997	0.023518901	0.003465902	0.622913141	-0.059886318	0.322936459	-0.685606031	0
115	0.445286818	0.293985079	0.370198106	0.004748943	0.000604771	0.000459374	-0.000430663	3.27E-06	0.131026821	0.043317753	0.084007128	0.020897094	-0.190527643	-0.003834929	-0.328289094	-0.080921652	0
116	0.366909124	0.28352983	0.436906041	0.004877775	-1.92E-05	-5.36E-05	0.000384066	1.38E-05	0.125689154	0.010285693	0.065807942	0.003972263	-0.09465226	-0.062380452	-0.534911712	-0.416352613	0
117	0.668060586	0.437253817	0.270066873	0.004099973	0.001198081	-9.29E-05	0.000157934	1.42E-05	0.118618734	0.018074121	0.027733927	0.003098543	-0.618992768	-0.208387605	0.346560372	-0.496774572	0
118	0.590191179	0.372676055	0.295805934	0.005029404	-0.000879707	-3.13E-05	0.000250391	2.61E-06	0.097354489	0.00973344	0.076392633	0.024549027	0.385897675	0.030829589	-0.505770162	-0.021014165	0
119	0.463826835	0.348396905	0.19676617	0.016360206	0.000321887	-0.000331675	-0.001616915	1.43E-07	0.097335369	0.036521731	0.091503977	0.058605217	0.342122552	-0.162644447	0.11213096	-0.190869637	0
120	0.520107357	0.419825348	0.277564103	0.00222141	7.35E-06	0.000111483	0.000232256	4.10E-06	0.063808294	0.015174797	0.055185011	0.001926172	-0.529339821	0.753555884	0.735890172	-0.305586778	0
121	0.841166679	0.389158731	0.25528571	0.006253185	0.001330433	0.000190476	-0.000484127	-1.12E-20	0.107233246	0.033681946	0.094889661	0.029621352	0.193687288	-0.296765035	-0.5081616	0.033549968	0
122	0.40546898	0.333801059	0.385375313	0.002323294	1.60E-05	0	-2.85E-05	3.17E-07	0.053735268	0.03975579	0.036803711	0.002740898	0.46493151	-0.081336036	-0.451156504	-0.68956381	0
123	0.340443885	0.212707535	0.486949247	0.005870329	0.000270106	0.000191571	-3.19E-05	1.13E-06	0.082052757	0.019964722	0.026533655	0.005272689	0.593594766	-0.399990708	-0.30787704	0.169320647	0
124	0.709116422	0.298144715	0.734838179	0.00251812	0.000305128	-0.0001443	-7.73E-05	5.27E-06	0.090039545	0.025184495	0.019636681	0.002831271	0.758211179	-0.764308407	0.346174788	0.735097277	1
125	0.577882032	0.343432609	0.285442921	0.005384407	0.000540314	7.64E-05	-0.001078656	5.51E-22	0.066857085	0.024442152	0.125384803	0.004722063	-0.444289793	0.149571513	0.851961913	-0.099133382	0
126	0.587447446	0.371740236	0.75511797	0.003712315	-2.90E-05	-2.54E-05	-0.000209285	4.15E-06	0.0887587	0.046121663	0.030978271	0.01903236	-0.301512983	-0.648066748	0.411404536	-0.330009452	0
127	0.537750985	0.375243987	0.27382695	0.005747121	-0.000125373	0.0003003	-0.000243994	3.56E-06	0.096822762	0.046100756	0.105984383	0.004074137	-0.689085116	-0.304189524	0.744926993	-0.470280382	0
128	0.61479401	0.341778083	0.330511726	0.001019553	3.62E-05	-2.19E-05	4.57E-05	1.19E-05	0.050921663	0.016695674	0.363934846	0.001639766	0.270850007	-0.292852088	-0.728752204	0.340330472	0
129	0.475089171	0.316033759	0.305063295	0.008395696	-0.000209766	-5.27E-05	-7.03E-05	1.19E-06	0.119728031	0.025850042	0.039022853	0.038294198	-0.68994506	0.062871333	-0.557769074	-0.596499223	0
130	0.345297495	0.296108088	0.400045371	0.007458778	0.000118529	0.000120992	0.000327687	1.84E-07	0.118719947	0.029573844	0.067841382	0.046864486	-0.151448615	-0.778879767	0.382804333	-0.191401851	0
131	0.711126727	0.327684014	0.775480551	0.009413093	0.001503648	0.000328176	0.000257853	4.44E-07	0.105284059	0.050729575	0.076473778	0.007143479	-0.59321839	-0.660433169	0.094849957	-0.20209982	0
132	0.721650849	0.383992161	0.435603637	0.007380417	0.00099234	0.000409544	0.00031161	1.05E-05	0.151897556	0.060429799	0.121088783	0.008339715	0.132336644	-0.385532324	0.270298111	-0.70270862	0
133	0.519565384	-0.341996229	0.273917136	0.010361282	0.001446439	-0.000188324	-7.85E-05	2.83E-05	0.200878623	0.019888628	0.028896439	0.011173507	0.135107259	-0.192627772	-0.387731987	-0.14635898	0
