# Supplementary material for: The potential of evaluating shape drawing using machine learning for predicting high autistic traits
Source: PLoS One. 2025 Apr 9;20(4):e0320770. doi: 10.1371/journal.pone.0320770 (PMC11981181; doi:10.1371/journal.pone.0320770)
Supplement: S5 File — (CSV) [file pone.0320770.s006.csv]

number	M_(pen pressure)	M_(pen tilt)	M_(pen orientation)	M_(drawing speed)	M_(pen pressure change)	M_(pen tilt change)	M_(pen orientation change)	M_(drawing acceleration)	SD_(pen pressure)	SD_(pen tilt)	SD_(pen orientation)	SD_(drawing speed)	Corr_(demo eye horizontal)	Corr_(demo eye vertical)	Corr_(drawing eye horizontal)	Corr_(drawing eye vertical)	ASD_High
1	0.528216814	0.377412814	0.179643151	0.003506522	0.000266796	0.000135172	-0.000378481	4.32E-06	0.07085081	0.016234741	0.080025903	0.002609997	0.045555504	0.478725202	-0.092594268	-0.162942525	0
2	0.421884448	0.299420679	0.271204686	0.008688119	0.000544192	0.000386215	-3.71E-05	5.24E-20	0.101996602	0.046951326	0.020870814	0.039458211	0.394058911	-0.606866756	-0.118150353	-0.063994157	0
3	0.616255046	0.319199767	0.403993955	0.005363215	0.000153146	-1.44E-05	0.000266264	1.31E-05	0.080151928	0.023078307	0.080000824	0.004263805	0.95481014	0.602473043	0.118712153	-0.374931925	0
4	0.545773415	0.320833337	0.352053472	0.007315202	0.000520538	0.000224014	0.000358423	4.24E-06	0.139444114	0.029851823	0.046586518	0.036342025	0.445204791	0.757158003	-0.123441539	-0.062085891	0
5	0.675368691	0.271552062	0.239155978	0.00287439	0.000133172	-1.94E-05	-3.40E-05	1.36E-06	0.083827859	0.011978849	0.021756939	0.00225842	-0.473688091	-0.919313384	0.209708414	-0.549583778	0
6	0.534954278	0.422659856	0.207160222	0.007072499	-0.000146916	-2.43E-05	-3.65E-05	2.89E-06	0.121872209	0.027791378	0.066391912	0.035286608	0.317037993	0.138417119	-0.219316323	-0.247689953	1
7	0.486306702	0.334527786	0.303976857	0.003627194	5.45E-05	0.000101852	-0.000435185	2.55E-05	0.071680632	0.029618368	0.20659506	0.002044484	-0.865680389	-0.790939428	-0.133655902	-0.22097676	1
8	0.603377515	0.299338637	0.289544753	0.004684455	0.000235186	0.000198413	-0.000165344	1.56E-06	0.175525277	0.031933322	0.03903239	0.026718252	-0.537434352	-0.633470749	-0.449114722	-0.439871494	0
9	0.500750145	0.299920637	0.369150801	0.005803479	4.95E-05	0.000111111	-0.000134921	1.90E-06	0.113798225	0.021359677	0.02281091	0.003640957	-0.739102691	0.000591965	-0.811160284	-0.405116416	0
10	0.328655121	0.272905984	0.426794874	0.004849218	0.000417223	6.41E-05	-9.62E-05	7.79E-07	0.10752783	0.02050198	0.044998441	0.025928433	-0.593772366	-0.435496098	-0.392297366	-0.382045523	0
11	0.608097469	0.303185529	0.207779049	0.00727805	0.000435449	-3.82E-05	0.000159276	4.25E-06	0.150810178	0.023405074	0.041776062	0.03599991	0.435331177	-0.662611233	0.089059568	-0.39774961	0
12	0.484200166	0.29775339	0.272587938	0.00494562	0.000575929	0.000191571	0.000113201	6.51E-06	0.087750004	0.012495969	0.040019396	0.003962524	0.714876435	0.123872591	-0.368293853	-0.309200739	0
13	0.489333549	0.35305838	0.360732324	0.004224626	-1.14E-05	7.01E-05	8.42E-05	8.26E-06	0.069455576	0.011104032	0.034321558	0.003053887	0.217690359	-0.711067657	-0.340866	-0.263790677	0
14	0.607824999	0.384693542	0.757145201	0.007520344	-0.00057517	3.28E-05	0.001098001	2.73E-06	0.13827168	0.031647996	0.12126543	0.029606251	-0.284446508	0.330462237	-0.385242319	-0.021493549	0
15	0.52288266	0.320015491	0.320876891	0.007086955	-3.36E-05	3.87E-05	-0.000454898	9.69E-07	0.072935739	0.025587129	0.040747328	0.006279111	-0.500502554	-0.361600281	0.118064147	0.036114377	0
16	0.817256485	0.331439067	0.275212044	0.005482395	0.000585598	1.41E-05	-0.00011309	1.15E-06	0.097448861	0.049549418	0.054338964	0.007867355	0.003130704	-0.881562287	-0.418150846	0.086950913	1
17	0.656452243	0.266368962	0.31736051	0.002647861	0.000413306	-2.40E-05	-7.44E-05	9.92E-08	0.127746253	0.018318647	0.079007151	0.020675501	-0.361300942	-0.722786129	-0.445304159	-0.730716987	1
18	0.625796098	0.325106118	0.426647935	0.005922842	0.001187684	0.000137328	3.75E-05	7.98E-06	0.164730881	0.040665382	0.048630122	0.028577161	0.209700815	-0.841703695	-0.506767387	-0.297973554	1
19	0.619975446	0.418518512	0.313261398	0.006233442	-0.000747998	-0.000107132	0.000397919	4.84E-07	0.085253538	0.026564463	0.075505809	0.006679167	-0.861061567	0.378527111	0.443474461	-0.413519712	0
20	0.506117196	0.37376365	0.246917145	0.004964247	1.25E-05	0.000203382	-5.35E-05	4.20E-06	0.09071616	0.054223655	0.093472675	0.003935808	0.059127543	0.189813328	-0.187281886	-0.575167253	0
21	0.22915686	0.295007039	0.32490624	0.007594385	5.61E-05	-3.52E-05	0.000128926	2.70E-06	0.069837745	0.028501425	0.049737569	0.044380587	-0.697702294	0.249742574	-0.496875959	-0.375149735	0
22	0.436926564	0.281114719	0.302335864	0.005105511	0.000730066	3.61E-05	4.51E-05	1.64E-07	0.077368845	0.020636215	0.03513828	0.004923218	0.042870818	-0.038610192	-0.346885253	-0.15850522	0
23	0.540213182	0.461811595	0.32525362	0.008424683	0.000554243	-4.83E-05	0.000193237	-4.86E-21	0.063079433	0.019903746	0.323921858	0.005677263	0.179044506	-0.610163561	-0.202617254	-0.320529852	0
24	0.750594887	0.276185101	0.377671182	0.006533892	0.00105995	5.02E-05	-0.000395034	2.40E-06	0.161372863	0.030669712	0.04550725	0.030043676	-0.796716091	0.178220681	-0.739860573	-0.400318964	1
25	0.455966692	0.377216607	0.371341185	0.003486213	-0.000177562	-7.86E-05	-4.49E-05	4.09E-07	0.115119338	0.020347948	0.031174263	0.003998263	0.019918114	0.243802068	-0.73622496	-0.574267189	1
26	0.390316363	0.226640014	0.417753176	0.005296503	3.60E-05	9.23E-05	-3.59E-05	2.65E-06	0.130573345	0.023189898	0.028982182	0.015435545	-0.195875551	-0.079778401	-0.2472151	-0.305057052	0
27	0.626526594	0.382366832	0.306593643	0.003231926	0.000358239	0.000121707	2.86E-05	9.00E-07	0.079648048	0.03561012	0.048061759	0.00266333	-0.021650735	0.074996642	0.278170832	-0.699582584	0
28	0.617595068	0.395159504	0.163943894	0.012570787	0.001161667	0.000247525	0.000508801	3.55E-06	0.165866579	0.037578925	0.052906689	0.01202065	-0.614054263	-0.842850467	0.065371856	0.452190276	0
29	0.815218248	0.389305551	0.290677089	0.012765948	0.002546961	0.000451389	-0.000520833	2.24E-06	0.149306909	0.023125833	0.049628207	0.010027034	0.35644953	-0.01653092	-0.357754117	-0.027810721	0
30	0.789890105	0.382869196	0.318853729	0.00677736	0.000747974	7.03E-05	0.000105485	7.60E-06	0.109994045	0.035387718	0.124322925	0.006717099	0.64531592	-0.440363009	0.565885874	-0.314072694	0
31	0.573755984	0.424620528	0.187750455	0.004505081	3.10E-05	0.000318761	-0.000766545	6.33E-06	0.086899204	0.036710908	0.138550465	0.00438703	-0.08706155	-0.750938886	-0.056160128	0.008322095	0
32	0.328215044	0.252132175	0.385355078	0.007099064	5.79E-05	8.49E-06	0.000131668	3.99E-20	0.094839069	0.034025678	0.065454602	0.036489422	0.613392471	-0.611282103	-0.494559495	-0.706027985	0
33	0.556577251	0.316521834	0.296120423	0.00617134	0.00019982	1.03E-05	-4.66E-05	3.09E-20	0.117535749	0.024847102	0.045896817	0.033354352	0.018727971	-0.639889589	-0.405441613	-0.49814852	0
34	0.668137565	0.440073809	0.253933562	0.009124851	0.000270185	5.83E-05	0.000407926	9.36E-20	0.160358887	0.013407816	0.054178722	0.039032683	-0.535970903	-0.514197787	0.300338284	-0.355417458	0
35	0.581615033	0.288166867	0.330134374	0.006807999	0.000699832	0.000160449	-9.03E-05	1.26E-05	0.127349377	0.029788952	0.041542905	0.005477173	-0.84291047	-0.598531748	-0.302520422	-0.372432395	0
36	0.38902464	0.425399056	0.238810639	0.003851492	0.000247458	-0.000125196	-0.00043036	-2.79E-20	0.083525791	0.022689259	0.091904777	0.023983091	-0.200855602	0.116539077	-0.009506196	-0.119004759	0
37	0.657181858	0.44888566	0.493887271	0.00512375	-0.000154456	-6.46E-05	-0.002172158	3.12E-05	0.07631939	0.014917867	0.434631583	0.005201313	-0.101664643	-0.633894267	0.169812145	0.540744142	1
38	0.368450681	0.27443733	0.319657651	0.00583081	0.00034592	0.000165838	-0.000219142	1.34E-06	0.085773178	0.022388449	0.048680298	0.030754012	-0.455787488	-0.2999133	0.375311701	0.278215452	0
39	0.284489183	0.384190467	0.273095232	0.010661111	0.000468764	0.000285714	0.000142857	3.91E-06	0.080227005	0.019559652	0.050625658	0.006343575	-0.384429856	-0.670462252	0.216548832	-0.554048645	1
40	0.463691385	0.255867241	0.322872918	0.00298322	-8.05E-06	-1.64E-05	0.000199584	7.53E-08	0.086166826	0.01372598	0.092076891	0.022813374	0.561305273	-0.321721525	0.180352959	-0.818511579	0
41	0.588385557	0.391965462	0.266589196	0.009272378	-0.000693171	-6.64E-05	6.64E-05	3.18E-05	0.137872443	0.038790393	0.031899158	0.038549729	-0.787717154	-0.84588405	-0.259094755	-0.775166882	0
42	0.648527315	0.323360189	0.357188987	0.003207984	-0.000409664	-0.000159826	3.52E-05	2.39E-06	0.12918361	0.052454933	0.048304159	0.021810995	0.603357024	-0.634316151	0.585922828	-0.524245513	1
43	0.844900039	0.401636139	0.410940171	0.007456685	-0.000193172	9.77E-05	-1.22E-05	2.21E-06	0.137690846	0.034482685	0.086693581	0.036800289	-0.471147363	-0.806158729	0.117937938	0.724260578	0
44	0.318685265	0.310666663	0.320292931	0.009743674	-0.00016025	0.000222223	0.000434344	1.46E-06	0.088690769	0.048722339	0.065575594	0.043669146	0.578156886	-0.545936329	0.136577603	-0.257338984	0
45	0.727887564	0.247255007	0.345300721	0.004498559	-7.27E-05	4.92E-05	0.000221239	5.27E-06	0.134821982	0.048010298	0.082946928	0.004383429	-0.467424181	-0.066734782	-0.144180439	-0.585509297	0
46	0.58122168	0.278292033	0.281723147	0.003600592	0.000350893	2.53E-05	-2.53E-05	8.83E-08	0.132489158	0.02724184	0.034033198	0.002886262	0.645290667	-0.796631988	-0.487693194	0.128852877	0
47	0.783386533	0.344768062	0.261632502	0.006356329	0.000557037	-0.000233729	0.000179791	7.12E-07	0.095410659	0.036409507	0.054432907	0.006943722	-0.339025839	-0.392404957	0.204138533	-0.042071315	1
48	0.401455791	0.349711304	0.38006062	0.001517032	0.000100142	4.54E-05	-0.000208282	2.18E-06	0.085938259	0.023354412	0.302378596	0.011941015	0.074282853	0.271366709	0.076598908	-0.661665287	0
49	0.726142526	0.297981864	0.269178007	0.00335693	0.000281331	1.13E-05	-3.97E-05	-3.70E-22	0.080963112	0.018463907	0.030174523	0.002815511	0.502823593	0.334196323	-0.778351331	-0.52142592	0
50	0.574287057	0.31970615	0.570828598	0.003731339	0.000143413	-5.04E-05	-0.000113507	2.49E-20	0.153416204	0.041315987	0.049546399	0.026692349	0.198920765	-0.236026413	0.626527448	-0.382976442	0
51	0.550207113	0.410250508	0.377330428	0.004536328	2.47E-05	-6.82E-05	-7.67E-05	2.47E-05	0.111370882	0.053127228	0.168763346	0.003180293	-0.629860432	-0.208791501	-0.712489901	-0.10281339	0
52	0.558749061	0.35812468	0.481774914	0.004969023	0.000772634	0.000273865	-3.91E-05	6.74E-08	0.09261015	0.030476591	0.051881607	0.004281246	-0.381372356	-0.292633647	-0.363768622	-0.364054101	0
53	0.518068207	0.316465612	0.355597886	0.003402133	0.000128352	-3.17E-05	-3.70E-05	-2.62E-21	0.081385641	0.019928124	0.047330907	0.003278959	0.873122565	-0.286684347	-0.228837941	0.133695741	0
54	0.892242822	0.355971369	0.291594473	0.002195749	0.000396836	0.000109725	-9.53E-05	8.78E-07	0.133637729	0.040229916	0.084902102	0.002328549	-0.430032944	-0.581709667	-0.444483049	-0.31650721	0
55	0.615686911	0.245792247	0.428911905	0.006012427	-0.000681249	-0.000115056	4.93E-05	2.14E-06	0.21064415	0.029096786	0.029934286	0.010040153	-0.113195317	-0.0085888	-0.685753558	-0.549796484	1
56	0.784352625	0.259016399	0.387006677	0.006501781	-2.33E-05	3.04E-05	9.87E-05	1.63E-05	0.084012055	0.012695184	0.033286986	0.029664222	-0.609918278	-0.535181712	-0.388601709	-0.586822035	0
57	0.834677323	0.404813811	0.500257342	0.006959721	0.000868239	0.000348168	-0.000211929	3.13E-07	0.097054777	0.061252014	0.28319426	0.006808801	0.065636777	0.323834714	-0.503300821	0.270840724	0
58	0.649606757	0.288612843	0.367736366	0.011524409	-0.002058009	-0.000345065	-5.18E-05	6.74E-06	0.084242762	0.019333023	0.044457529	0.012441062	-0.515906107	-0.747282632	-0.623912013	-0.527745168	0
59	0.931685769	0.381762867	0.306046335	0.006826782	0.001034071	0.000117786	-0.000363172	1.61E-05	0.108255751	0.041775378	0.039039582	0.004830345	0.481271143	0.011780578	-0.293780154	-0.609312447	0
60	0.53140449	0.413580238	0.328649874	0.003783394	-8.74E-05	1.44E-05	9.69E-05	1.41E-06	0.119180907	0.030668941	0.071776131	0.025039996	-0.722089273	-0.173691002	0.332966688	-0.535711811	0
61	0.638463217	0.303434012	0.259331177	0.007330034	0.000329975	0.000179792	0.000134844	0	0.116244061	0.019511168	0.054086164	0.005984441	-0.334866464	-0.394439967	-0.544638546	-0.743626803	1
62	0.408245577	0.335709429	0.287721265	0.003569564	0.00034367	-0.000102124	-0.000183824	9.17E-07	0.109225512	0.03681115	0.052006511	0.023376543	-0.679188096	-0.528217735	-0.538150979	0.027271974	0
63	0.790734307	0.386861863	0.335060057	0.009001805	0.000809565	0	0.000462963	1.20E-05	0.100171251	0.057929961	0.086769735	0.007452506	0.048178298	0.205831856	-0.535685691	-0.417056833	0
64	0.494933058	0.325087728	0.286304087	0.004079044	0.000419678	1.17E-05	-9.94E-05	4.74E-06	0.060769908	0.031148754	0.02183601	0.002818237	0.193760186	-0.892130493	-0.610819496	-0.617867303	0
65	0.555837691	0.364811638	0.378781386	0.002697174	0.000185254	-9.51E-05	0.000156963	1.48E-07	0.05290384	0.037413031	0.030743768	0.002175778	-0.043880111	-0.441525039	-0.543586699	-0.140124923	0
66	0.659349993	0.288150662	0.352220969	0.006532565	0.000680824	8.76E-05	0.000187688	3.24E-07	0.120852353	0.022603265	0.031716368	0.033818774	-0.552679818	-0.790000914	-0.720184433	-0.490051925	1
67	0.575256533	0.310709505	0.262173686	0.003492671	0.000807178	0.000100402	-7.53E-05	1.52E-07	0.05869387	0.024890698	0.042970376	0.004707821	-0.239036131	-0.517328512	-0.282583246	-0.316617811	0
68	0.748312333	0.399272252	0.225599626	0.005189744	0.00032951	0.000297253	-0.00052788	9.01E-06	0.094351029	0.061641256	0.145136229	0.004303464	-0.858682096	-0.201544573	-0.007533732	0.087421994	0
69	0.606928576	0.343154764	0.764335321	0.006460446	0.000256791	0.000257936	0.000605159	1.04E-20	0.062897753	0.028284715	0.049490685	0.008301795	-0.139556357	-0.303811288	0.381378369	-0.246505483	0
70	0.471775467	0.30107527	0.305137392	0.007674845	0.000138263	0.000358423	-0.000278773	5.54E-07	0.109525083	0.026879046	0.059740392	0.008947354	-0.533512068	-0.802906439	0.162677457	-0.557410302	0
71	0.650540189	0.288372093	0.186487308	0.003488741	-1.47E-05	-3.04E-05	-0.000292598	3.24E-05	0.164122371	0.053477756	0.11349924	0.021406078	0.22998356	-0.06348161	0.325185126	-0.006414777	0
72	0.412944038	0.432102904	0.180828983	0.003969259	0.00058149	4.97E-05	-9.32E-05	1.13E-05	0.059441205	0.026967609	0.081622286	0.004803298	-0.019304832	-0.016989226	-0.456851318	-0.160335481	0
73	0.467597548	0.342859016	0.306747903	0.00558614	0.000383497	0.000170335	-0.000131027	3.64E-07	0.096200089	0.037431382	0.056398882	0.006222863	0.437003938	-0.736258177	-0.18185406	0.543334391	0
74	0.559020062	0.327920236	0.346652422	0.021075348	0.000869387	-0.000106838	-0.000391738	3.24E-07	0.100324627	0.020154217	0.050466478	0.075928904	-0.140107449	-0.536625407	-0.492662898	-0.115968097	0
75	0.414452547	0.294012348	0.312154326	0.007588055	-5.89E-05	0.000135802	-7.41E-05	3.71E-06	0.133336775	0.025500942	0.04109911	0.035857957	-0.771560803	-0.760885385	-0.234247633	-0.532073538	0
76	0.63686482	0.314934934	0.32148649	0.006188361	0.000115036	8.01E-05	-4.00E-05	3.83E-06	0.183564736	0.04294961	0.04177051	0.029871804	-0.326412859	-0.339866384	-0.757982847	-0.251007908	0
77	0.801998176	0.41495237	0.284476189	0.010443715	-0.001332526	-6.35E-05	0.004714286	1.04E-05	0.073208457	0.0349119	0.388314112	0.036858085	0.746538161	0.51250674	0.545058119	-0.164648005	0
78	0.874153085	0.371674227	0.280678382	0.006373812	0.001141537	0.000226757	-0.000302343	6.12E-05	0.103655323	0.030598421	0.090619187	0.010159825	0.131807471	-0.12768659	-0.476735262	0.134846923	0
79	0.498607697	0.34096597	0.276438932	0.017342885	-8.80E-06	0.00015015	-0.000738238	2.62E-05	0.154655234	0.041358366	0.097730559	0.059110141	0.393887927	-0.788017074	-0.508298241	-0.408291909	1
80	0.427224399	0.380303036	0.246969699	0.008471424	0.000201089	0	-0.000272727	-4.51E-21	0.085250898	0.026669238	0.07605087	0.009373806	0.746325938	-0.567452498	-0.011482757	-0.311695667	0
81	0.661677157	0.42394865	0.382934933	0.007505098	0.001783083	0.000221337	0.000287738	1.27E-05	0.14876812	0.022054249	0.098147177	0.006749906	-0.449423747	0.782952657	0.454292508	0.444646859	0
82	0.435411125	0.367855301	0.309108528	0.006202155	0.000619597	0.000361757	-0.000658914	2.76E-06	0.054750557	0.032594251	0.033098459	0.004597533	0.616953051	-0.607925616	-0.658799737	-0.360089927	0
83	0.73862154	0.36634616	0.380792126	0.004808234	0.000295124	-0.000213675	0.000221306	4.96E-06	0.047681294	0.033064141	0.058934289	0.005406008	-0.908892517	-0.735746472	0.454690544	-0.687427745	1
84	0.397597499	0.25135135	0.281917631	0.010822406	0.000267714	0.00010725	-0.000847276	4.90E-06	0.156511698	0.076947139	0.136152491	0.036274138	-0.903650405	-0.419862687	-0.282374973	-0.497332343	0
85	0.653753334	0.271341836	0.386596838	0.011727374	0.001735219	0.000121433	-0.00034912	3.74E-05	0.062788975	0.024433634	0.029293497	0.011890408	-0.523298737	-0.887881321	-0.461385925	-0.51154249	0
86	0.762361774	0.381129912	0.29545218	0.003778239	0.000816485	0.000229741	-0.00018797	4.32E-07	0.091250814	0.053687635	0.061654521	0.003206547	-0.112617298	-0.45576227	-0.033301073	0.257251843	0
87	0.612702501	0.282218794	0.364000337	0.007041693	0.001606649	5.14E-05	-0.000214335	6.56E-06	0.150050647	0.035678811	0.041205873	0.026860504	-0.351597941	0.268303685	0.643736912	-0.295369271	0
88	0.356529915	0.333607876	0.20747739	0.005309495	0.000278215	0.000290698	-0.000436047	2.94E-07	0.058814824	0.039956157	0.031691185	0.02679156	-0.212270627	0.214178115	-0.602655683	-0.364718185	0
89	0.627696367	0.367592596	0.251916151	0.008120984	0.000865821	-0.000308642	0.000282922	1.74E-06	0.117253786	0.022953085	0.072576212	0.007893719	-0.446672839	-0.612235635	0.356841772	-0.305244697	0
90	0.685290316	0.388640347	0.280869877	0.004412519	0.000150665	0.000146199	-0.000109649	2.69E-05	0.097607535	0.034918143	0.046360539	0.003393462	-0.052359877	-0.311457559	-0.009625134	-0.711322805	0
91	0.298590793	0.280717826	0.434507448	0.007900437	-3.19E-05	-1.91E-05	-2.86E-05	2.56E-05	0.11331365	0.038834809	0.071945202	0.027489739	-0.863917841	-0.8678573	-0.580284123	-0.095728868	0
92	0.549658606	0.319692357	0.215528857	0.002410233	-0.000123471	8.90E-05	-0.000114416	7.82E-07	0.104708687	0.013084181	0.044325562	0.002641599	0.23821621	-0.3108582	-0.031753293	-0.783000482	1
93	0.592489973	0.399422428	0.296163351	0.006005995	-0.0001118	0.000357536	-0.000137514	4.75E-06	0.10109324	0.019319926	0.032080794	0.005655191	-0.034026319	-0.148687691	0.139541533	-0.227089428	0
94	0.462061431	0.340522873	0.264081124	0.009057386	0.000710057	0.000615148	-0.000153787	1.88E-05	0.126394627	0.047206328	0.065236443	0.019231843	-0.595308644	-0.03760164	0.139541533	0.190068345	0
95	0.478909912	0.383959688	0.4292756	0.012268728	0.000528988	0.00043573	9.53E-05	2.70E-06	0.098000962	0.049672653	0.100658579	0.010428859	-0.0631252	0.074469227	-0.205021025	-0.74133405	0
96	0.525741734	0.367607432	0.270340702	0.007120371	0.000569097	-1.27E-05	5.72E-05	1.64E-05	0.149588846	0.041932949	0.056515267	0.03595933	-0.347272627	-0.670634354	-0.042129824	-0.693249694	1
97	0.617654214	0.307506361	0.372900762	0.008325922	0.000137916	6.36E-05	0.000265055	1.49E-05	0.115645923	0.027736672	0.027940327	0.007365229	-0.111473321	-0.168543041	-0.043387112	-0.314931593	0
98	0.465293622	0.412810948	0.210385568	0.008302676	-1.96E-05	0.000165837	0.000228026	1.52E-05	0.17833825	0.042229052	0.04379523	0.008548706	0.09612539	0.266049325	0.038496878	-0.62017625	0
99	0.672165057	0.357789231	0.302040371	0.005906875	0.000865609	0.000229095	-3.58E-05	7.11E-06	0.151291396	0.035035585	0.059981554	0.006269321	0.359209304	0.178525583	-0.143442539	-0.470410585	0
100	0.440335102	0.307643907	0.31216197	0.006839373	-0.000181493	2.68E-05	-0.000354753	6.99E-06	0.166661188	0.056453662	0.072908965	0.031581011	-0.259966291	-0.566345505	-0.568229496	-0.34624512	0
101	0.558874874	0.32858624	0.350652997	0.012323512	0.000565845	0.000124378	0.000124378	1.47E-05	0.126336784	0.029328987	0.07087971	0.04662247	-0.418310856	-0.880944198	-0.706607413	-0.648092746	0
102	0.64814138	0.290890886	0.32231606	0.008227676	0.000383543	1.25E-05	0.000143894	5.41E-06	0.118920216	0.057493383	0.106151251	0.008421499	-0.727624524	-0.153526231	-0.080729341	-0.032613456	0
103	0.773480981	0.31813954	0.209302325	0.009593492	0.001079504	-0.00010336	-0.000155039	4.00E-06	0.088817783	0.03913269	0.048752322	0.007033702	-0.823670459	-0.782481763	-0.690725491	-0.224626142	0
104	0.660888721	0.317457345	0.303495632	0.007539162	0.00172241	0.000166459	3.12E-05	3.79E-07	0.081904232	0.016423286	0.053359687	0.006941805	0.597879943	0.064287206	-0.197531619	0.159469391	0
105	0.333067303	0.455921619	0.40542636	0.006417712	-0.000300927	8.61E-05	0.001087424	7.79E-07	0.091769347	0.014718546	0.142455656	0.003984768	0.034844574	0.137495426	0.312636093	-0.509236299	0
106	0.685783055	0.293750002	0.252874543	0.007318723	0.000488109	7.97E-05	-0.000176457	3.84E-06	0.080620983	0.035793482	0.044462337	0.038935841	-0.695436513	-0.769922206	-0.794426841	-0.523839879	1
107	0.51967279	0.310857228	0.375724316	0.005897633	0.001488023	0.000164277	-0.00036589	2.58E-06	0.174146897	0.064524726	0.071972076	0.025279762	-0.461498836	-0.016267547	0.236508933	-0.523981635	0
108	0.477045632	0.372092011	0.27982494	0.005999388	-0.000106894	8.68E-05	0.000224248	1.07E-19	0.110695926	0.040213041	0.063134162	0.028749947	-0.514496257	-0.526387543	-0.545377761	-0.074904499	0
109	0.537539598	0.359166663	0.203694448	0.013099851	0.000669729	0.000444445	0.000319445	1.27E-05	0.142660549	0.034936113	0.077510653	0.045053771	0.033874801	0.748703039	0.610270476	0.031999946	0
110	0.790881494	0.307416028	0.262842379	0.009942147	0.000939828	-7.75E-05	0.000284238	5.66E-06	0.084348994	0.041739972	0.03012086	0.01226531	-0.635952836	-0.510580322	-0.341684996	-0.287388462	0
111	0.48340302	0.328975097	0.28378831	0.007179822	0.000450411	9.58E-05	7.18E-05	1.45E-07	0.084641994	0.029519279	0.034832494	0.007131995	0.252567655	0.210207518	0.631253791	-0.595002217	0
112	0.742477708	0.414232718	0.173773982	0.004533857	0.000503854	6.33E-05	-0.000239776	2.04E-06	0.14580896	0.039575584	0.078019621	0.025504399	-0.238661267	-0.626018541	-0.438933418	-0.535727654	0
113	0.550259666	0.310732769	0.300686976	0.009108932	0.000887443	5.97E-05	-0.000537634	3.64E-06	0.144891326	0.02768111	0.056402893	0.036405714	-0.258762077	-0.322909405	-0.41080556	0.019384734	0
114	0.783637157	0.27477612	0.354004981	0.005808576	0.001473361	0	-7.46E-05	6.04E-07	0.111742605	0.011395253	0.03622691	0.005080355	0.725304219	-0.155817448	-0.266397067	-0.211018943	0
115	0.679975975	0.321853144	0.242900161	0.005198097	0.000931028	0.000135975	-0.000932401	6.99E-07	0.119841091	0.023861875	0.103078641	0.022665222	0.90979702	-0.037311249	0.557906588	-0.384733665	0
116	0.404530288	0.276228782	0.463538878	0.00543622	8.28E-05	-0.000119154	0.000312779	4.29E-06	0.068742455	0.0284054	0.030287288	0.004608547	-0.137300616	-0.496868865	-0.025251881	0.076467191	0
117	0.602024536	0.31375771	0.411190961	0.003715227	0.000352436	0.000102669	-7.99E-05	4.26E-06	0.143598885	0.030035664	0.042629031	0.003784675	0.303769119	0.784800917	-0.529591621	-0.75131305	0
118	0.581430944	0.34346575	0.198623105	0.002897157	-0.000185378	5.76E-05	-3.84E-05	9.20E-21	0.110021637	0.029752948	0.068035371	0.004387942	-0.23790532	-0.287650681	0.020311092	-0.321038893	0
119	0.446280608	0.374852246	0.24361702	0.027822107	-0.000359891	0.000591016	0.00035461	1.05E-05	0.088130135	0.035372527	0.081075907	0.100467379	0.718407747	-0.009839516	-0.167195057	-0.070045466	0
120	0.406277986	0.368894189	0.275603281	0.002628305	-0.000239851	-0.000185627	-0.000112702	-2.58E-22	0.067928753	0.035346599	0.110786277	0.002873015	-0.521216351	-0.081602892	-0.572544944	-0.706474606	0
121	0.711095971	0.335180347	0.238183536	0.007104102	-0.001042503	0.000116347	-0.000203607	5.77E-06	0.080007937	0.011106658	0.031542223	0.032155371	0.204353227	-0.506109243	0.753133211	-0.406621415	0
122	0.349624696	0.292301328	0.302078735	0.004060322	0.000231011	5.52E-05	-4.60E-06	1.44E-06	0.06963422	0.045472002	0.11335206	0.004128264	0.726578179	-0.829859009	0.160230718	0.141587406	0
123	0.440934573	0.320611202	0.449186185	0.00775478	0.000209478	0.000132868	0	3.66E-06	0.120291142	0.058510783	0.196014493	0.051670681	-0.367380742	-0.14005228	-0.039211249	-0.573471978	0
124	0.696695241	0.33375692	0.693849782	0.00771371	-0.000202621	0.000146628	-4.89E-05	1.17E-21	0.203302114	0.032678792	0.042461206	0.036491195	0.119987673	0.339362968	0.457402226	-0.405795621	1
125	0.369457077	0.265932205	0.467306963	0.006026613	-0.000210216	0.000188324	-0.000753296	1.62E-05	0.11115468	0.061104107	0.258395316	0.003325327	-0.386451588	-0.127247635	-0.398179994	0.122504577	0
126	0.694866465	0.379667284	0.767519002	0.00301561	0.000708808	7.19E-05	0.000164305	1.33E-06	0.102915175	0.050111571	0.061763149	0.015337882	-0.338850527	-0.602096528	0.102785072	0.34915702	0
127	0.496156908	0.306596444	0.302896916	0.005497749	0.000109398	-6.27E-05	0.000269626	3.46E-07	0.067056207	0.030759359	0.046960166	0.003897093	-0.8346732	-0.756321128	0.686069473	0.173703255	0
128	0.612235922	0.369207777	0.22624564	0.0099079	0.001712458	-2.49E-05	0	1.76E-05	0.121432736	0.022788528	0.05465141	0.009867973	-0.566782612	-0.447140667	-0.009559172	-0.654885152	0
129	0.321911075	0.296417727	0.297267753	0.010017848	-2.57E-05	-0.000151791	7.59E-06	9.00E-06	0.081190527	0.018632938	0.050465011	0.046930134	-0.660809734	-0.800446838	0.070743752	-0.484479713	0
130	0.49312858	0.275965968	0.436176175	0.003741053	0.000205656	4.00E-05	0.00015015	2.36E-06	0.055374827	0.01760301	0.027761904	0.003209723	0.70318606	-0.907905722	-0.452935002	-0.709778814	0
131	0.63633231	-0.354083573	0.797186611	0.0129676	0.001218262	7.12E-05	-0.000712251	7.76E-06	0.22379955	0.032763305	0.054565853	0.044549623	-0.668043369	-0.620756524	-0.601227928	-0.242887765	0
132	0.481442614	0.325288736	0.470011949	0.011421929	0.000720303	0.000378335	0.000278773	5.49E-07	0.157785635	0.049818689	0.03103744	0.045440146	-0.165604815	-0.693179063	-0.379756966	-0.003438341	0
133	0.792222701	-0.420895526	0.401191961	0.008745412	0.000820014	-0.000228026	-0.000362769	1.43E-06	0.235239206	0.052063259	0.078136191	0.011008912	-0.796495039	-0.32910798	-0.185903448	-0.459761602	0
