# Supplementary material for: The potential of evaluating shape drawing using machine learning for predicting high autistic traits
Source: PLoS One. 2025 Apr 9;20(4):e0320770. doi: 10.1371/journal.pone.0320770 (PMC11981181; doi:10.1371/journal.pone.0320770)
Supplement: S6 File — (CSV) [file pone.0320770.s007.csv]

number	M_(pen pressure)	M_(pen tilt)	M_(pen orientation)	M_(drawing speed)	M_(pen pressure change)	M_(pen tilt change)	M_(pen orientation change)	M_(drawing acceleration)	SD_(pen pressure)	SD_(pen tilt)	SD_(pen orientation)	SD_(drawing speed)	Corr_(demo eye horizontal)	Corr_(demo eye vertical)	Corr_(drawing eye horizontal)	Corr_(drawing eye vertical)	ASD_High
1	0.391531521	0.409140261	0.198992266	0.006128312	-0.00018499	4.46E-05	-5.95E-05	2.78E-06	0.099115606	0.034906644	0.143627699	0.020246597	0.565024437	-0.386795386	-0.623744411	0.193582513	0
2	0.427249667	0.311595449	0.260227917	0.010852204	-0.000283274	0.00011396	-0.000178063	1.37E-06	0.116174286	0.026634627	0.055748481	0.030012787	0.019524104	-0.067436774	0.216587919	-0.180306166	0
3	0.354330122	0.355569995	0.230447332	0.007282151	-9.72E-05	-5.77E-05	0.00011544	9.94E-07	0.101031325	0.021933168	0.059639552	0.019246984	0.628712877	0.514785797	0.28680418	0.185294235	0
4	0.472573119	0.323062698	0.397541599	0.007535345	-1.48E-05	8.40E-05	2.52E-05	2.34E-07	0.167958523	0.056745207	0.042655397	0.029578245	-0.459746651	0.320786758	-0.639471647	-0.121587835	0
5	0.483589956	0.324681839	0.272459148	0.005401832	0.000159187	-4.51E-06	-7.45E-05	1.10E-06	0.107242045	0.026307872	0.02648056	0.02173337	0.080919111	-0.407137214	-0.521556907	-0.398734184	0
6	0.404139303	0.396858457	0.213894399	0.007062213	-0.000102455	-4.41E-05	-3.86E-05	6.93E-07	0.109886439	0.027218619	0.089615994	0.020570934	0.134568273	0.008945315	-0.095124108	-0.063821189	1
7	0.496208552	0.388415484	0.440037591	0.012970158	0.000121768	6.96E-05	-0.000278474	3.39E-05	0.111119627	0.036911416	0.311385454	0.037106496	-0.102741294	-0.525557208	0.043078567	-0.289519187	1
8	0.455685239	0.310129383	0.268329356	0.00493598	-5.44E-05	-4.54E-05	0.000153218	8.28E-07	0.159507792	0.026680459	0.033904452	0.014148807	-0.166845528	-0.825699172	-0.034016534	0.146485874	0
9	0.346021006	0.331302994	0.324152163	0.007930734	-2.92E-05	-2.23E-05	6.69E-05	1.64E-19	0.097523743	0.059102863	0.032229283	0.026361141	-0.422078805	-0.310657395	-0.512178148	0.078138761	0
10	0.261667192	0.33116102	0.373301045	0.010412126	0.00013949	-0.000102745	2.57E-05	4.55E-06	0.081881943	0.04153676	0.031078149	0.030372506	-0.248456669	-0.050807276	-0.005990282	-0.248718447	0
11	0.652603246	0.338691185	0.152614674	0.006183685	0.000427748	9.89E-05	0.000138395	1.32E-06	0.164372344	0.035951576	0.134909472	0.022285426	0.440681323	0.199324596	-0.206183843	-0.178257135	0
12	0.40647781	0.34497321	0.192551463	0.007987942	0.000189618	3.53E-05	-5.64E-05	1.25E-05	0.108258315	0.039679968	0.119602758	0.027338245	0.399631729	0.22250337	0.487568734	-0.190772339	0
13	0.369017226	0.390595405	0.280306424	0.008870376	1.92E-05	7.47E-05	-0.000124564	7.45E-06	0.084340078	0.029280106	0.071761042	0.025157381	0.202065796	-0.431316907	-0.389156565	-0.117094166	0
14	0.556155575	0.406608739	0.689744604	0.027895933	-0.000168358	-5.27E-05	0.00076356	0.000159973	0.095351647	0.054832211	0.067592483	0.065419249	-0.401565263	-0.233944931	-0.300605139	0.175727939	0
15	0.425075204	0.363235035	0.203769526	0.014364852	0.00012516	-1.76E-05	0.000430051	3.16E-06	0.113224013	0.043982456	0.195828259	0.043791217	-0.156477045	-0.158272899	-0.036557861	-0.272014105	0
16	0.637610706	0.264542142	0.299246707	0.011255969	-1.24E-05	8.83E-05	-6.18E-05	3.81E-06	0.220491718	0.025262554	0.100811295	0.034676246	0.540503167	-0.75405129	-0.656137713	0.189137455	1
17	0.525940577	0.281575126	0.289439706	0.007779784	4.29E-05	2.53E-05	-7.58E-05	2.28E-06	0.149303119	0.031271011	0.047862506	0.028321316	0.124694412	-0.470029026	-0.067081847	-0.313779869	1
18	0.47993596	0.303915951	0.390038998	0.006106925	-8.00E-05	-2.39E-05	0.000115409	3.97E-06	0.176050868	0.038134728	0.041093933	0.019501122	0.532885703	-0.065882754	-0.05488133	-0.137358655	1
19	0.21368085	0.323110136	0.353624962	0.014376365	-0.000164138	-5.70E-05	-4.89E-05	6.81E-06	0.072818184	0.045994726	0.068893522	0.046989957	-0.164051935	0.105637934	-0.127715546	-0.097594012	0
20	0.335019373	0.308258957	0.282916177	0.007238191	0.000169255	4.53E-05	0.000232829	5.54E-06	0.11701946	0.023148748	0.060573502	0.028317841	0.6890608	-0.805019521	-0.012925562	-0.412532185	0
21	0.204678513	0.299431825	0.433122895	0.015030749	8.55E-05	0.000462963	-0.000347222	2.65E-05	0.077751006	0.040032726	0.035235851	0.036293271	-0.207120464	-0.585128355	0.226587608	-0.568927379	0
22	0.323084308	0.27453704	0.308323689	0.018102024	-3.09E-05	-0.000154321	-0.000289352	8.58E-05	0.114762476	0.029876218	0.055478318	0.042699598	-0.425587859	-0.172964797	-0.295813548	-0.190215688	0
23	0.700221446	0.382485533	0.312577297	0.005751584	-3.00E-05	-0.000109715	-0.000413924	5.50E-06	0.214437912	0.044846074	0.260999018	0.018874032	0.21165346	-0.177822828	0.137172888	-0.357675372	0
24	0.579778132	0.285080575	0.367633593	0.007724224	0.000273339	6.36E-05	-0.000112383	4.44E-08	0.192534875	0.033472542	0.049164906	0.025079881	-0.286632261	-0.49942648	0.305122262	-0.339959571	1
25	0.345594483	0.393990927	0.38890306	0.007757422	3.29E-05	-4.96E-05	7.09E-05	4.45E-06	0.094224017	0.030411385	0.038105593	0.027254191	0.624185036	0.552815063	0.411292547	0.215747572	1
26	0.347077078	0.342270937	0.374442574	0.010011042	0.000189184	9.37E-06	-6.09E-05	8.95E-06	0.099069811	0.051123527	0.043625904	0.031983624	-0.357481533	0.589257666	-0.387968237	0.379167801	0
27	0.35777937	-0.341787252	0.330534022	0.005131115	-3.79E-07	-3.45E-05	0.000101206	1.12E-05	0.13381902	0.063069543	0.147680702	0.023754386	-0.436812975	-0.631989361	0.210379702	-0.196528379	0
28	0.383596636	0.355534747	0.341104871	0.032003687	0.000553334	2.08E-05	0.000509779	0.00019956	0.13595032	0.043147584	0.171338812	0.052609254	0.532821973	-0.509169026	-0.020733967	0.452393314	0
29	0.557838353	0.422136746	0.388863252	0.021795654	-0.000475244	-0.000153846	0.002324786	5.75E-05	0.150686913	0.039292101	0.342324614	0.043380074	0.522026226	-0.283935098	-0.156621316	-0.067712554	0
30	0.600976555	0.346352238	0.421038685	0.021355737	-0.000235851	-5.30E-05	0.000406289	4.34E-05	0.142542112	0.052228688	0.146263596	0.050941625	0.320343191	-0.362125366	0.3627086	-0.266805892	0
31	0.535897096	0.411854759	0.28001604	0.005638022	0.000339188	3.65E-05	4.01E-05	4.06E-07	0.174839484	0.030736927	0.100711547	0.016620562	-0.091838171	-0.050730429	0.397604888	-0.399468325	0
32	0.27564262	0.282425781	0.482315522	0.011751894	8.80E-05	8.48E-06	0.000262935	2.19E-07	0.096954987	0.058903346	0.282322613	0.034970602	0.044712364	0.075029649	-0.15872412	-0.51999017	0
33	0.536824975	0.354116169	0.301578281	0.0094635	-0.000207364	-8.42E-06	-9.05E-05	9.97E-07	0.121304596	0.025091386	0.044274979	0.034684477	0.45474613	-0.548986972	-0.102340184	-0.534162534	0
34	0.429781998	0.376727757	0.311373616	0.018160611	-0.000279596	-7.64E-05	0.000114548	2.67E-06	0.100335263	0.03166374	0.047376766	0.044929075	0.3851317	-0.115083932	-0.214084953	-0.346151994	0
35	0.297219654	0.272534119	0.337397664	0.007928854	0.000227443	0.000214425	0.000165692	2.68E-07	0.102690893	0.048869038	0.039315119	0.02031156	0.560020436	-0.365184718	-0.344577265	-0.586266221	0
36	0.319180145	0.423961309	0.368280755	0.003501953	-5.09E-06	-2.94E-05	8.27E-05	5.78E-07	0.066806338	0.023278317	0.412824851	0.015975406	-0.391211799	-0.34118513	-0.191306322	-0.346658119	0
37	0.545721885	0.402713175	0.723842175	0.01415097	-3.58E-05	0.000109322	-2.98E-05	3.31E-05	0.117127735	0.045595459	0.119675292	0.038359243	0.627841609	-0.401895084	-0.22051454	0.249754175	1
38	0.370666844	0.345829687	0.230526395	0.008768257	9.64E-05	0	-6.56E-05	3.06E-05	0.100593456	0.034562276	0.075406891	0.024575053	0.241938931	-0.212745692	-0.306714195	-0.084115441	0
39	0.271761235	0.359407174	0.219577564	0.007974074	-2.87E-05	-2.66E-05	4.44E-06	4.37E-06	0.110031782	0.040517099	0.062892866	0.027119788	0.416442643	-0.682979666	-0.55986414	-0.349401463	1
40	0.595517149	0.360465722	0.274106773	0.002580878	9.96E-05	2.07E-05	-3.87E-05	2.60E-06	0.121930598	0.040462605	0.074411789	0.0083516	0.169702723	-0.44735324	0.206845654	-0.174693635	0
41	0.467526016	0.416497035	0.252502122	0.010918614	0.00048651	0.000282725	-0.000254453	2.72E-06	0.113022078	0.043175284	0.104764257	0.032402365	-0.491456585	-0.452371186	0.100037693	-0.225840369	0
42	0.567816978	0.301467836	0.303540931	0.004161305	-1.41E-06	-0.000134503	-0.000119883	1.73E-06	0.160703446	0.042556911	0.074691392	0.016113952	0.743497763	0.023997435	0.06002252	-0.37788925	1
43	0.708974698	0.435938246	0.365183312	0.012761805	-0.000186379	-4.02E-05	-2.01E-05	3.56E-06	0.17371408	0.035604385	0.146897602	0.047248792	0.020251925	0.005230124	-0.313477641	-0.088092265	0
44	0.378914461	0.397912081	0.282893764	0.012014551	9.15E-05	8.55E-05	0.000238095	3.23E-05	0.093067968	0.028844813	0.040556392	0.026858469	0.508274904	-0.487664509	0.332895684	-0.268018245	0
45	0.528052032	0.290553399	0.261575877	0.028103373	0.001407533	-0.000345871	0.000183744	6.15E-05	0.153967006	0.046192205	0.082714318	0.052926911	0.058293919	-0.109192358	0.204391421	-0.094841413	0
46	0.379471043	0.316187002	0.365431699	0.008528143	-0.00023172	-0.000171821	-0.000282789	6.76E-06	0.129205273	0.045133197	0.062751336	0.024037213	-0.464494177	-0.841786383	-0.4271934	-0.496215252	0
47	0.598010395	0.314889997	0.303709841	0.016514735	0.000119571	1.84E-05	6.21E-05	9.77E-06	0.167878614	0.052891377	0.060121107	0.048310291	-0.52792275	-0.399989502	0.391472988	0.502575849	1
48	0.3379229	0.311880833	0.31941275	0.002129376	1.49E-06	-2.72E-05	-7.92E-05	1.53E-06	0.09564337	0.034921063	0.044682169	0.011108138	0.803913262	0.012061416	-0.160629379	0.358411502	0
49	0.436889827	0.320568865	0.279757379	0.008046114	0.000200719	1.90E-05	7.92E-05	1.19E-05	0.121620144	0.020810138	0.033494083	0.022223521	-0.110250331	-0.570673838	-0.251015892	-0.034441655	0
50	0.510102952	0.322933888	0.644851923	0.009624977	0.000394533	2.30E-05	-0.000223829	4.07E-06	0.134187724	0.035731584	0.061061497	0.03156601	0.001466403	-0.136801744	-0.17662405	-0.121576697	0
51	0.530854396	0.332263542	0.318529585	0.007716131	0.000647049	-3.69E-05	-1.11E-05	1.23E-20	0.157748743	0.066589385	0.099129298	0.023435058	0.22496903	-0.543808739	-0.077598841	0.161399092	0
52	0.37619254	0.370890406	0.478843222	0.011812214	-0.00053714	-0.000494673	6.34E-05	7.19E-06	0.106540183	0.059469209	0.093599514	0.029464558	-0.125331837	-0.579075013	0.191359974	-0.359274483	0
53	0.442935894	0.298621203	0.317621739	0.004336021	0.000272265	-4.04E-05	-7.06E-05	1.74E-07	0.112980921	0.044438605	0.106397861	0.018179616	-0.055467038	-0.812162606	-0.068015357	-0.080938993	0
54	0.828880061	0.384635828	0.247769806	0.007583626	0.000478892	7.44E-05	0.00010101	1.06E-06	0.21085948	0.030338321	0.136085298	0.031219008	0.299738907	-0.33903379	-0.49635644	-0.427647261	0
55	0.566220973	0.285254634	0.368020831	0.012463383	0.000599244	3.47E-05	0.000185185	6.09E-06	0.14290077	0.024755032	0.045399369	0.039076196	-0.067537714	-0.346006663	-0.206440384	-0.105786627	1
56	0.466580526	0.317338036	0.391146355	0.013426642	0.000253829	0.000167841	-0.000469956	6.52E-05	0.13114372	0.023261005	0.03928025	0.031525632	-0.559661351	-0.529553712	-0.359202737	-0.211092311	0
57	0.559266947	0.327648245	0.389946744	0.026087146	0.000221062	0.000143926	-0.000453368	3.04E-05	0.214619223	0.046331502	0.088080406	0.047784193	-0.149132043	-0.32672496	0.048685286	-0.023600937	0
58	0.513986746	0.299564754	0.353156788	0.011055796	-6.42E-05	-9.78E-06	-2.45E-06	3.14E-06	0.146960234	0.034751219	0.053872438	0.033547149	-0.053366965	-0.579540463	0.136000315	-0.564732921	0
59	0.638011219	0.378694716	0.229402641	0.017201048	0.000311778	0.000107875	-0.000566343	1.98E-05	0.197803334	0.040381664	0.110256922	0.03623708	-0.107482462	-0.201810603	0.018624263	0.1507936	0
60	0.509886838	0.415349539	0.330068666	0.003116658	0.000256671	-5.07E-05	-0.000202634	1.54E-07	0.113479181	0.026293765	0.085387527	0.013542385	0.220716303	-0.113484085	-0.039160956	-0.1813511	0
61	0.539659971	0.304322282	0.312560892	0.007213358	4.53E-05	-2.32E-05	4.25E-05	1.06E-05	0.110803308	0.036233274	0.064931949	0.018126868	-0.132536075	-0.736694418	0.23698835	-0.189989177	1
62	0.402040805	0.355036412	0.301574302	0.007582729	4.64E-05	-0.000182039	0.000148328	3.90E-06	0.100888579	0.048972688	0.049476388	0.029181489	-0.617437256	-0.621683269	-0.46339815	-0.25844954	0
63	0.583224813	0.385947026	0.31202531	0.012377627	0.000609662	0.000234412	0.000714955	3.67E-05	0.194834339	0.066003711	0.119501494	0.033950363	0.518225469	-0.184359083	0.156923636	-0.353345794	0
64	0.355524141	0.348873867	0.294064372	0.008408202	0.000228476	0.000159534	0.000286224	5.73E-06	0.104400568	0.058702765	0.052070109	0.029993054	0.420134452	-0.130449312	-0.434206126	0.258302682	0
65	0.337432924	0.359992965	0.332686359	0.007191135	-7.15E-05	-9.14E-05	0.000116034	3.70E-06	0.136907535	0.046896266	0.043679063	0.020362685	0.300379581	-0.474382717	-0.375419493	0.13837578	0
66	0.610130114	0.313641608	0.325655293	0.006835942	-0.000376727	-4.95E-05	-0.000206067	1.50E-05	0.176659292	0.04183742	0.109990401	0.024238769	-0.074820136	-0.324512914	0.212164544	0.304634661	1
67	0.352733744	0.295983938	0.252643906	0.011902212	0.000187376	9.37E-05	7.36E-05	6.79E-05	0.144945464	0.024131502	0.062385615	0.025587224	0.377283637	-0.324156558	0.45185532	0.123173391	0
68	0.606501883	0.312176696	0.281245764	0.008554106	9.61E-05	2.42E-06	-4.72E-05	2.03E-06	0.178284336	0.047578371	0.219610049	0.035506709	-0.266957366	-0.430446465	-0.165882819	-0.627094149	0
69	0.343434104	0.326669282	0.720748568	0.037503428	0.00018655	0.000260824	9.78E-05	0.000129697	0.106792805	0.04090306	0.043896152	0.061426087	0.414854111	0.328744728	0.284949547	0.408395079	0
70	0.333161024	0.306868692	0.346444446	0.015617033	5.77E-05	6.06E-05	0.000148148	2.41E-06	0.119031714	0.029978187	0.048140379	0.052029268	-0.639574149	-0.69979941	0.188402942	-0.037477985	0
71	0.480165198	0.30291772	0.319094598	0.006905641	0.000370719	5.60E-05	-0.000444304	1.26E-05	0.14778418	0.032628816	0.083551589	0.020235455	0.52419869	0.328896277	-0.06358814	-0.151764129	0
72	0.252833277	0.402468228	0.233141905	0.010725644	-0.000172013	-0.00012219	0.000342131	1.35E-05	0.072095259	0.035623442	0.105608021	0.03048	0.125720711	-0.039903142	0.018792969	-0.330067389	0
73	0.344894495	0.284968938	0.293877923	0.005885017	6.93E-05	9.14E-06	0.000196455	3.29E-07	0.124581861	0.034449774	0.044869255	0.018716373	0.596354464	-0.087976814	-0.352954105	-0.229839392	0
74	0.428626635	0.356345988	0.268800812	0.01499975	9.43E-06	0.000146793	7.90E-05	9.22E-06	0.140825181	0.035692021	0.07022492	0.032858331	-0.164019944	-0.669572335	-0.432852935	0.110859303	0
75	0.29740888	0.370050909	0.278833487	0.012013907	0.000112861	-0.00016472	0.000389338	2.93E-05	0.074335795	0.030544393	0.065592163	0.028349992	-0.455284903	-0.678518146	0.204727167	-0.288097726	0
76	0.63092636	0.346003202	0.295031976	0.007397549	0.000717734	5.60E-05	7.99E-05	4.13E-08	0.113751788	0.03734426	0.03959774	0.025829127	-0.007702764	-0.707911359	0.167699393	-0.288780237	0
77	0.625916081	0.441630856	0.323465316	0.029997899	0.000352733	-3.07E-05	-0.000240434	4.10E-06	0.136167194	0.029865889	0.296567512	0.057927636	-0.198484281	-0.682308264	-0.084765783	-0.05289801	0
78	0.516968089	0.39435979	0.214798944	0.017466526	0.000794586	-5.29E-05	0.00015873	9.00E-06	0.1459235	0.049883163	0.108258252	0.039759162	-0.253297009	-0.362220406	-0.1633952	-0.213502235	0
79	0.371830065	0.328653086	0.544462305	0.028394824	-0.000265835	-0.000375134	0.000678814	3.75E-05	0.152384218	0.055063479	0.327113641	0.05973737	0.3346114	-0.328423188	-0.002828067	0.35337222	1
80	0.498641496	0.410495283	0.212427933	0.016553116	-0.000235799	-1.31E-05	-0.000150681	3.65E-07	0.121947385	0.032272081	0.086922081	0.040682256	0.127304092	-0.383454941	-0.528488715	0.168034742	0
81	0.349585799	0.36624496	0.288595528	0.018278583	-0.000569679	-0.000165016	7.33E-05	2.42E-05	0.14485198	0.038603033	0.055906413	0.039514555	0.519725887	-0.722421082	0.180855768	-0.111885599	0
82	0.275663026	0.308500417	0.344475773	0.015433319	-0.000168884	0	8.35E-05	3.73E-05	0.087325885	0.032563189	0.076779867	0.044772732	0.673566221	-0.693399099	-0.071791598	0.305713384	0
83	0.458699009	0.363152986	0.331037518	0.01171525	-0.000278994	-0.000114013	-3.63E-05	5.30E-06	0.144611071	0.028179424	0.068942928	0.043749017	0.240748281	0.051805004	-0.003626888	0.245326951	1
84	0.314937586	0.303217504	0.318393396	0.021633199	-0.00012773	-0.000246675	-0.000134063	9.44E-06	0.093054358	0.074951827	0.083606176	0.043244195	-0.507728635	-0.476860132	-0.397769488	-0.095772964	0
85	0.474615836	0.348798305	0.349607136	0.041911271	-0.000107094	-7.40E-05	0.000577741	8.53E-06	0.136715094	0.041535517	0.084159562	0.069694197	-0.602045395	-0.770718712	-0.200386568	0.254580596	0
86	0.555974302	0.381825126	0.284789041	0.006234091	0.00042836	0.000229095	-7.64E-05	1.60E-06	0.153250594	0.052942517	0.228398209	0.024820309	-0.197857801	-0.419500022	-0.090423865	-0.011640253	0
87	0.401156902	0.301484026	0.352366819	0.010231107	-0.000238504	-6.09E-05	3.81E-05	9.10E-06	0.15476719	0.041532662	0.071871847	0.02588275	-0.216789747	0.189486471	-0.05658936	0.034988462	0
88	0.433976829	0.328806019	0.219609424	0.004221393	2.24E-05	7.67E-06	1.15E-05	6.71E-21	0.186312118	0.04994541	0.090786193	0.015717095	0.474871557	0.381456832	0.507496157	-0.009807334	0
89	0.414765425	0.337055144	0.345055688	0.016710326	0.000385996	0.000312415	-0.000230916	3.30E-05	0.120105694	0.062645636	0.13530131	0.044540504	0.265450805	-0.254005982	0.572667196	0.209417219	0
90	0.502603228	0.382271236	0.26935865	0.005503245	0.000335389	0	9.80E-05	7.27E-07	0.132835196	0.020046871	0.043507492	0.016334382	-0.077468432	0.40108845	0.339412549	-0.025719589	0
91	0.315980695	0.302743485	0.290976983	0.015929148	-0.000353537	-0.000137174	-0.000998323	1.02E-05	0.15414994	0.060772393	0.167237717	0.04293822	-0.425039114	-0.452399023	-0.136754946	-0.104198698	0
92	0.384648866	0.322751912	0.281547181	0.010322027	-3.65E-05	-0.000197093	0.000394186	9.55E-07	0.138159826	0.056205398	0.075386468	0.032647324	0.520356536	-0.321962351	-0.006182389	-0.12689583	1
93	0.391882875	0.36371064	0.294667259	0.015838255	-0.00025141	-0.000103981	-7.43E-06	1.37E-05	0.096179746	0.021555206	0.050201413	0.036571426	0.572277733	-0.434562186	0.247813858	-0.376087936	0
94	0.363381978	0.353043647	0.400348367	0.014963746	0.000401676	0.000165017	0.002631097	3.62E-05	0.094781232	0.027237294	0.277323539	0.033588596	0.236196425	0.336581982	-0.300754358	-0.322126948	0
95	0.25742363	0.308952326	0.4122212	0.015942053	-5.85E-06	-8.18E-05	0.000864539	7.00E-06	0.101992566	0.065907678	0.094003586	0.035065501	-0.407441853	-0.503800099	-0.574331152	0.455520027	0
96	0.284534907	0.363162928	0.492144847	0.011358254	0.000416322	0	0.00086072	2.09E-05	0.116589376	0.070700699	0.173230258	0.032969302	-0.366535567	-0.29417711	-0.215108651	-0.015213402	1
97	0.437070779	0.286329594	0.395349564	0.024903617	0.000576651	0.000416147	0.000499376	0.000206465	0.132626803	0.029378161	0.033121476	0.03620104	-0.777014418	-0.047761996	-0.400006535	-0.416178515	0
98	0.300874587	0.364998101	0.328953358	0.033450629	-0.000789211	-0.000265453	-0.000436102	2.38E-05	0.095914246	0.040013585	0.058610706	0.05771176	-0.175014107	-0.594697277	-0.62229228	0.341545352	0
99	0.508452181	0.397044387	0.280193765	0.011640513	0.000225284	-6.13E-05	-0.000134903	4.64E-06	0.137464073	0.026482558	0.068575602	0.036193003	0.332527434	-0.358733012	-0.205849452	-0.106226889	0
100	0.333780508	0.312045756	0.339127453	0.009008061	7.90E-06	2.61E-05	-4.58E-05	9.81E-06	0.09785943	0.045750723	0.051181058	0.039040499	0.5941249	-0.605573409	-0.010939449	0.022049437	0
101	0.51181789	0.312745881	0.323704143	0.009855301	-0.000226626	6.65E-05	-0.000292398	1.09E-06	0.14962297	0.025767675	0.051281799	0.033761532	-0.10086996	-0.724061554	-0.371583529	-0.298194678	0
102	0.542822539	0.376549884	0.264558649	0.014052086	-0.000111178	-6.87E-05	0.000249013	2.40E-05	0.148748971	0.032408467	0.056367943	0.043118068	0.087031554	0.400762983	0.168740144	-0.248151736	0
103	0.568251111	0.279260255	0.283827491	0.018123362	0.001144896	4.49E-05	0.000366876	5.18E-06	0.183074151	0.053810876	0.085795246	0.029441379	0.034335504	-0.865166439	-0.00140527	-0.164435843	0
104	0.451484334	0.313534284	0.305949564	0.021031946	-7.50E-05	-0.000295509	0.000374311	5.47E-05	0.124976973	0.020075624	0.050914903	0.038180848	-0.004412174	-0.481210571	-0.029520528	-0.442368536	0
105	0.223141312	0.455024155	0.610888891	0.013712559	-0.00011613	-9.66E-06	0.000884058	9.79E-06	0.065659099	0.032327496	0.322378551	0.037563873	-0.00313708	-0.496538558	-0.470783048	-0.214578902	0
106	0.604259699	0.280502617	0.285264011	0.008300643	0.000204633	2.12E-05	3.53E-06	5.71E-06	0.137639725	0.03423796	0.061570483	0.038170006	0.007416246	0.131030444	-0.365547611	0.032269299	1
107	0.357787285	0.388641971	0.357372134	0.014600394	0.000335316	-0.000405644	0.000626102	3.85E-05	0.119468477	0.039542299	0.10551123	0.032774867	-0.410051148	-0.597303441	-0.38674742	-0.441733322	0
108	0.480544582	0.391101692	0.289824625	0.015000567	-0.000346049	-3.53E-05	7.65E-05	4.07E-06	0.172940883	0.031221024	0.062574354	0.026664337	0.138072209	-0.711239583	0.14783492	0.027058484	0
109	0.226085049	0.346830264	0.347716435	0.022221701	-0.000602882	-0.000477164	0.000136333	3.50E-05	0.087469896	0.037941474	0.093279812	0.048120513	-0.427059473	-0.009807341	0.161441009	0.258874507	0
110	0.610657614	0.296193415	0.334883892	0.008116653	-9.27E-05	7.35E-05	1.47E-05	5.77E-06	0.16097329	0.037301321	0.250704431	0.020048658	0.404607212	-0.456523123	-0.230439395	-0.365411552	0
111	0.409498303	0.346893105	0.2941614	0.013220598	0.00059945	-3.95E-05	1.32E-05	1.20E-06	0.12996018	0.024605053	0.063670442	0.039456633	0.779808288	-0.426579119	0.178078088	-0.38017476	0
112	0.533317445	0.372738898	0.241408331	0.011119099	0.000217423	-1.02E-05	-0.000145795	4.63E-06	0.160699397	0.040648018	0.126632804	0.030680538	0.145222464	-0.719428611	-0.012115477	0.136550611	0
113	0.468594252	0.353694167	0.344358532	0.017714	0.00018783	8.59E-05	-0.000143185	0.000128773	0.107704755	0.019749042	0.041948665	0.031827576	0.652413303	0.053597059	-0.319746307	0.109855758	0
114	0.515333987	0.256247912	0.37309883	0.007699808	0.000295585	4.47E-05	-8.38E-06	1.06E-06	0.1673962	0.02026704	0.02911184	0.01602088	-0.045455218	-0.148170716	0.059405787	-0.094681196	0
115	0.560465517	0.356813342	0.256079986	0.00620212	9.48E-05	-0.000144965	-7.25E-05	2.78E-07	0.163505267	0.053658118	0.21375285	0.024745283	0.45675325	0.350312901	-0.221733989	0.314102716	0
116	0.28462351	0.297382063	0.385640074	0.00762356	0.000120331	-1.45E-05	2.06E-05	1.19E-06	0.104665441	0.050614399	0.063715582	0.027183283	0.552236385	-0.008129103	0.242988804	-0.342173701	0
117	0.458012634	0.423782045	0.228867521	0.010122433	0.000424266	6.41E-05	-5.34E-05	1.17E-05	0.127820601	0.021419638	0.218601003	0.029608411	0.009322523	-0.346045309	-0.208015609	-0.378773927	0
118	0.48404937	0.40126937	0.235402235	0.015721382	1.27E-06	0.000189581	-0.000127761	4.23E-06	0.118895965	0.045258767	0.079654218	0.039599668	-0.180949506	-0.26252244	-0.027098332	-0.520429602	0
119	0.358400344	0.390816325	0.154998109	0.027284579	-0.000771578	0.000207861	-0.000670824	2.95E-05	0.086142838	0.033767568	0.081894919	0.045277957	-0.040373002	-0.480960559	-0.12862516	0.045938558	0
120	0.34469296	0.362803908	0.317439218	0.008094728	4.84E-05	-7.95E-05	0.000340832	1.03E-05	0.095428051	0.039055714	0.136186146	0.030084289	-0.137760058	-0.199202048	-0.01254598	-0.262007002	0
121	0.643020636	0.337274535	0.270652957	0.013203146	-8.12E-06	0.000126263	-0.000153319	3.69E-05	0.154987081	0.046524809	0.140219254	0.035688765	-0.202303142	-0.211516623	-0.126161005	-0.204514427	0
122	0.231971869	0.350209879	0.306265429	0.012695489	0.000248488	0.000283951	2.47E-05	2.30E-05	0.080647295	0.059807789	0.05236666	0.025685118	0.291384349	-0.700590777	-0.267968942	0.0282763	0
123	0.369019223	0.376061893	0.311199787	0.009030053	-0.000144604	-0.000159617	-0.000135231	3.26E-06	0.157967956	0.066914598	0.247004654	0.026438413	-0.224710427	-0.427648377	0.650078687	-0.025779981	0
124	0.407709142	0.35383566	0.722447448	0.021061395	-0.000244148	-2.73E-05	6.83E-05	1.39E-05	0.109239248	0.036081089	0.079169884	0.048640475	-0.132231678	-0.748645304	0.061588619	-0.114245034	1
125	0.261465066	0.292920641	0.29595238	0.008450443	-0.000105681	-4.76E-05	0.000186508	2.27E-06	0.120194455	0.048287645	0.071790964	0.022954535	0.423074654	0.298382668	-0.233175031	-0.125312291	0
126	0.616930678	0.323051697	0.769036139	0.0092268	0.000356084	4.50E-05	4.50E-05	1.09E-05	0.159788388	0.044462034	0.077460911	0.02493254	-0.351618484	-0.831113293	0.22761438	0.517736236	0
127	0.402966123	0.37726509	0.262628169	0.010765788	0.000190083	5.04E-05	0.000138679	1.28E-05	0.096826538	0.032320006	0.039136395	0.030438982	-0.457781955	-0.755244039	-0.337720097	-0.150869017	0
128	0.4719968	0.415443191	0.311217227	0.022708798	-6.23E-05	-6.24E-05	-0.001148564	0.001325654	0.11350917	0.03550878	0.248209103	0.055182542	0.293930665	-0.408078642	-0.166797314	-0.309452166	0
129	0.382336853	0.343450303	0.277651069	0.015004555	-0.000190607	-1.95E-05	-4.87E-05	9.86E-05	0.064598303	0.029496641	0.024842143	0.032850905	-0.194419232	-0.382462787	-0.073799357	0.083062441	0
130	0.439269604	0.380424836	0.40133987	0.007099971	-0.000624792	-7.63E-05	-4.36E-05	2.09E-05	0.130328374	0.035929264	0.072087485	0.021985379	0.272445117	-0.5841185	0.247983519	0.092384412	0
131	0.474260641	0.364098361	0.821548268	0.021436283	0.000351013	-0.000255009	0.000327869	8.36E-06	0.093283479	0.034494595	0.051077777	0.041892329	0.086807391	-0.38533946	0.157384205	-0.218130721	0
132	0.382579228	0.357557993	0.372924301	0.023198602	-3.03E-05	-8.55E-05	0.00039072	8.20E-05	0.162041118	0.080643016	0.108687308	0.050149557	-0.133223898	-0.560613142	0.155822239	-0.240472229	0
133	0.494536079	-0.405966786	0.260249843	0.015683765	0.000615698	7.76E-06	-0.000147424	1.18E-05	0.155811388	0.037791184	0.09770367	0.04187887	-0.67832579	-0.190042998	0.060669207	0.002140443	0
